# Supplementary material for: Crystal structure and Hirshfeld surface analysis of 1-(2-fluoro­phen­yl)-1H-tetra­zole-5(4H)-thione
Source: Acta Crystallogr E Crystallogr Commun. 2020 Jun 5;76(Pt 7):1007–11. doi: 10.1107/S2056989020007033 (PMC7336801; doi:10.1107/S2056989020007033)
Supplement: Supplementary file 1 [file e-76-01007-sup1.cif]

##############################################################################
#                                                                            #
# This CIF contains the data in a paper accepted for publication in          #
# Acta Crystallographica Section E. It conforms to the requirements of       #
# Notes for Authors for Acta Crystallographica Section E, and has been       #
# peer reviewed under the auspices of the IUCr Commission on Journals.       #
#                                                                            #
# Full details of the Crystallographic Information File format               #
# are given in the paper "The Crystallographic Information File (CIF):       #
# a New Standard Archive File for Crystallography" by S. R. Hall, F. H.      #
# Allen and I. D. Brown [Acta Cryst. (1991), A47, 655-685].                  #
#                                                                            #
# The current version of the core CIF dictionary is obtainable from          #
# ftp://ftp.iucr.org/pub/cif_core.dic.                                       #
#                                                                            #
# Software is freely available for graphical display of the structure(s)     #
# in this CIF. For information consult the CIF software page                 #
# http://www.iucr.org/resources/cif/software.                                #
#                                                                            #
# This file may be used for bona fide research purposes within the           #
# scientific community so long as proper attribution is given to the journal # 
# article from which it was obtained.                                        #
#                                                                            #
##############################################################################
data_I
_audit_creation_method     'SHELXL-2018/3'
_journal_date_recd_electronic     2020-05-19
_journal_date_accepted     2020-05-25
_journal_name_full     'Acta Crystallographica, Section E'
_journal_year     2020
_journal_volume     76
_journal_issue      7
_journal_page_first     1007
_journal_page_last     1011
_journal_paper_category     GO
_journal_paper_doi     10.1107/S2056989020007033
_journal_coeditor_code     YK2131
_publ_contact_author_name
;
Anzurat A. Akobirshoeva
;
_publ_contact_author_address
;
Acad. Sci. Republ. Tadzhikistan,
Kh. Yu. Yusufbekov Pamir Biol. Inst.,
1 Kholdorova St, Khorog 736002,
Gbao, Tajikistan
;
_publ_contact_author_email     'anzurat2003@mail.ru'
_publ_contact_author_fax     ?
_publ_contact_author_phone     ?
_publ_section_title
;
Crystal structure and Hirshfeld surface analysis of
1-(2-fluorophenyl)-1<i>H</i>-tetrazole-5(4<i>H</i>)-thione
;
loop_
    _publ_author_name
    _publ_author_address
    'Rizvan K. Askerov'
;
Organic Chemistry Department,
Baku State University,
Z. Xalilov str. 23, Az,
1148 Baku,
Azerbaijan
;
    'Abel M. Maharramov'
;
Organic Chemistry Department,
Baku State University,
Z. Xalilov str. 23, Az,
1148 Baku,
Azerbaijan
;
    'Ali N.  Khalilov'
;
Organic Chemistry Department,
Baku State University,
Z. Xalilov str. 23, Az,
1148 Baku,
Azerbaijan
Department of Physics and Chemistry,
"Composite Materials" Scientific Research Center,
Azerbaijan State Economic University (UNEC),
H. Aliyev str. 135, Az 1063, Baku,
Azerbaijan
;
    'Akkurt, Mehmet'
;
Department of Physics,
Faculty of Sciences,
Erciyes University,
38039 Kayseri,
Turkey
;
    'Anzurat A. Akobirshoeva'
;
Acad. Sci. Republ. Tadzhikistan,
Kh. Yu. Yusufbekov Pamir Biol. Inst.,
1 Kholdorova St, Khorog 736002,
Gbao, Tajikistan
;
    'V. K. Osmanov'
;
Nizhny Novgorod State Technical University n.a. R.E. Alekseev,
Nizhny Novgorod, Russian Federation
;
    'A. V. Borisov'
;
Nizhny Novgorod State Technical University n.a. R.E. Alekseev,
Nizhny Novgorod, Russian Federation
;
_publ_section_synopsis
;
In the crystal, molecules are linked by pairs of N---H...S hydrogen bonds,
forming inversion dimers with an <i>R</i>^2^~2~(8) ring motif. The dimers are
linked by the offset face-to-face \p--\p stacking interactions.
;
_chemical_name_systematic
;
1-(2-Fluorophenyl)-1<i>H</i>-tetrazole-5(4<i>H</i>)-thione
;
_chemical_name_common     ?
_chemical_formula_moiety     'C7 H5 F N4 S'
_chemical_formula_sum     'C7 H5 F N4 S'
_chemical_formula_iupac     'C7 H5 F N4 S'
_chemical_formula_weight     196.21
_chemical_melting_point     ?
_space_group_crystal_system     monoclinic
_space_group_name_H-M_alt     'C 2/c'
_space_group_name_Hall     '-C 2yc'
loop_
    _space_group_symop_operation_xyz
    'x, y, z'
    '-x, y, -z+1/2'
    'x+1/2, y+1/2, z'
    '-x+1/2, y+1/2, -z+1/2'
    '-x, -y, -z'
    'x, -y, z-1/2'
    '-x+1/2, -y+1/2, -z'
    'x+1/2, -y+1/2, z-1/2'
_cell_length_a     23.5593(11)
_cell_length_b     9.2849(5)
_cell_length_c     7.7927(4)
_cell_angle_alpha     90
_cell_angle_beta     104.0090(10)
_cell_angle_gamma     90
_cell_volume     1653.92(15)
_cell_formula_units_Z     8
_cell_measurement_reflns_used     4417
_cell_measurement_theta_min     2.37
_cell_measurement_theta_max     30.47
_cell_measurement_temperature     296(2)
_exptl_crystal_description     prism
_exptl_crystal_colour     colourless
_exptl_crystal_size_max     0.230
_exptl_crystal_size_mid     0.147
_exptl_crystal_size_min     0.083
_exptl_crystal_density_diffrn     1.576
_exptl_crystal_density_meas     ?
_exptl_crystal_density_method     ?
_exptl_crystal_F_000     800
_exptl_absorpt_coefficient_mu     0.361
_exptl_absorpt_correction_type     multi-scan
_exptl_absorpt_process_details
;
(SADABS; Bruker, 2003)
;
_exptl_absorpt_correction_T_min     0.6897
_exptl_absorpt_correction_T_max     0.7461
_diffrn_ambient_temperature     296(2)
_diffrn_source     ?
_diffrn_radiation_type     MoK\a
_diffrn_radiation_wavelength     0.71073
_diffrn_measurement_device_type     'Bruker APEXII CCD'
_diffrn_measurement_method     '\f and \w scans'
_diffrn_detector_area_resol_mean     ?
_diffrn_reflns_number     9005
_diffrn_reflns_av_R_equivalents     0.0174
_diffrn_reflns_av_unetI/netI     0.0163
_diffrn_reflns_theta_min     1.782
_diffrn_reflns_theta_max     30.469
_diffrn_reflns_theta_full     25.242
_diffrn_measured_fraction_theta_max     0.959
_diffrn_measured_fraction_theta_full     0.999
_diffrn_reflns_limit_h_min     -32
_diffrn_reflns_limit_h_max     33
_diffrn_reflns_limit_k_min     -13
_diffrn_reflns_limit_k_max     13
_diffrn_reflns_limit_l_min     -10
_diffrn_reflns_limit_l_max     10
_refine_special_details     ?
_reflns_number_total     2406
_reflns_number_gt     2135
_reflns_threshold_expression     'I > 2\s(I)'
_refine_ls_structure_factor_coef     Fsqd
_refine_ls_matrix_type     full
_refine_ls_R_factor_all     0.0418
_refine_ls_R_factor_gt     0.0364
_refine_ls_wR_factor_gt     0.0927
_refine_ls_wR_factor_ref     0.0983
_refine_ls_goodness_of_fit_ref     1.001
_refine_ls_restrained_S_all     1.001
_refine_ls_number_reflns     2406
_refine_ls_number_parameters     122
_refine_ls_number_restraints     0
_refine_ls_hydrogen_treatment     mixed
_refine_ls_weighting_scheme     calc
_refine_ls_weighting_details
              'w=1/[\s^2^(Fo^2^)+(0.0487P)^2^+1.1614P] where P=(Fo^2^+2Fc^2^)/3'
_atom_sites_solution_hydrogens     mixed
_atom_sites_solution_primary     difmap
_atom_sites_solution_secondary     difmap
_refine_ls_shift/su_max     0.001
_refine_ls_shift/su_mean     0.000
_refine_diff_density_max     0.293
_refine_diff_density_min     -0.223
_refine_ls_extinction_method     none
_refine_ls_extinction_coef     .
loop_
    _atom_type_symbol
    _atom_type_description
    _atom_type_scat_dispersion_real
    _atom_type_scat_dispersion_imag
    _atom_type_scat_source
    'C' 'C' 0.0033 0.0016
                         'International Tables Vol C Tables 4.2.6.8 and 6.1.1.4'
    'H' 'H' 0.0000 0.0000
                         'International Tables Vol C Tables 4.2.6.8 and 6.1.1.4'
    'N' 'N' 0.0061 0.0033
                         'International Tables Vol C Tables 4.2.6.8 and 6.1.1.4'
    'F' 'F' 0.0171 0.0103
                         'International Tables Vol C Tables 4.2.6.8 and 6.1.1.4'
    'S' 'S' 0.1246 0.1234
                         'International Tables Vol C Tables 4.2.6.8 and 6.1.1.4'
_computing_data_collection
;
APEX2 (Bruker, 2003)
;
_computing_cell_refinement
;
SAINT (Bruker, 2003)
;
_computing_data_reduction
;
SAINT (Bruker, 2003)
;
_computing_structure_solution
;
<i>SHELXT2014/5</i> (Sheldrick, 2015a)
;
_computing_structure_refinement
;
<i>SHELXL2018/3</i> (Sheldrick, 2015b)
;
_computing_molecular_graphics
;
ORTEP-3 for Windows (Farrugia, 2012)
;
_computing_publication_material
;
PLATON (Spek, 2020)
;
loop_
    _atom_site_type_symbol
    _atom_site_label
    _atom_site_fract_x
    _atom_site_fract_y
    _atom_site_fract_z
    _atom_site_U_iso_or_equiv
    _atom_site_adp_type
    _atom_site_calc_flag
    _atom_site_occupancy
    _atom_site_disorder_assembly
    _atom_site_disorder_group
    S S1 0.51038(2) 0.75776(4) 0.51736(5) 0.03900(12) Uani d 1 . .
    F F1 0.71634(4) 0.73413(10) 0.64199(14) 0.0536(3) Uani d 1 . .
    N N1 0.61196(5) 0.77955(12) 0.40738(16) 0.0346(2) Uani d 1 . .
    N N2 0.64339(6) 0.88176(13) 0.3424(2) 0.0480(3) Uani d 1 . .
    N N3 0.61568(6) 1.00050(13) 0.3346(2) 0.0494(3) Uani d 1 . .
    N N4 0.56649(5) 0.97577(12) 0.39123(17) 0.0399(3) Uani d 1 . .
    H H4 0.5428(9) 1.048(2) 0.408(3) 0.060(5) Uiso d 1 . .
    C C5 0.56255(5) 0.83768(13) 0.43970(17) 0.0320(2) Uani d 1 . .
    C C6 0.63424(5) 0.63719(13) 0.44289(17) 0.0314(2) Uani d 1 . .
    C C7 0.68772(6) 0.61740(14) 0.56178(18) 0.0361(3) Uani d 1 . .
    C C8 0.71115(6) 0.48238(16) 0.6014(2) 0.0434(3) Uani d 1 . .
    H H8A 0.747433 0.470495 0.680048 0.052 Uiso calc 1 . .
    C C9 0.67955(7) 0.36465(16) 0.5217(2) 0.0444(3) Uani d 1 . .
    H H9A 0.694563 0.272435 0.547932 0.053 Uiso calc 1 . .
    C C10 0.62584(7) 0.38250(15) 0.4034(2) 0.0419(3) Uani d 1 . .
    H H10A 0.604979 0.302279 0.351172 0.050 Uiso calc 1 . .
    C C11 0.60297(6) 0.51874(14) 0.36219(19) 0.0369(3) Uani d 1 . .
    H H11A 0.567110 0.530830 0.281472 0.044 Uiso calc 1 . .
loop_
    _atom_site_aniso_label
    _atom_site_aniso_U_11
    _atom_site_aniso_U_22
    _atom_site_aniso_U_33
    _atom_site_aniso_U_12
    _atom_site_aniso_U_13
    _atom_site_aniso_U_23
    S1 0.03642(19) 0.03299(18) 0.0519(2) 0.00355(12) 0.01903(15) 0.00288(13)
    F1 0.0467(5) 0.0476(5) 0.0603(6) -0.0097(4) 0.0012(4) -0.0104(4)
    N1 0.0316(5) 0.0285(5) 0.0465(6) 0.0026(4) 0.0148(4) 0.0020(4)
    N2 0.0431(6) 0.0347(6) 0.0728(9) 0.0013(5) 0.0267(6) 0.0084(6)
    N3 0.0476(7) 0.0330(6) 0.0737(9) 0.0031(5) 0.0266(6) 0.0085(6)
    N4 0.0404(6) 0.0291(5) 0.0529(7) 0.0056(4) 0.0165(5) 0.0035(5)
    C5 0.0314(5) 0.0287(6) 0.0356(6) 0.0034(4) 0.0076(5) -0.0012(4)
    C6 0.0311(5) 0.0277(5) 0.0378(6) 0.0035(4) 0.0126(5) 0.0009(4)
    C7 0.0334(6) 0.0351(6) 0.0400(6) -0.0017(5) 0.0095(5) -0.0028(5)
    C8 0.0350(6) 0.0463(8) 0.0475(8) 0.0082(6) 0.0072(6) 0.0077(6)
    C9 0.0486(8) 0.0338(7) 0.0548(8) 0.0104(6) 0.0202(6) 0.0088(6)
    C10 0.0472(7) 0.0307(6) 0.0508(8) -0.0028(5) 0.0178(6) -0.0032(6)
    C11 0.0345(6) 0.0338(6) 0.0421(7) -0.0007(5) 0.0086(5) -0.0014(5)
_geom_special_details
;
 All esds (except the esd in the dihedral angle between two l.s. planes)
 are estimated using the full covariance matrix.  The cell esds are taken
 into account individually in the estimation of esds in distances, angles
 and torsion angles; correlations between esds in cell parameters are only
 used when they are defined by crystal symmetry.  An approximate (isotropic)
 treatment of cell esds is used for estimating esds involving l.s. planes.
;
loop_
    _geom_bond_atom_site_label_1
    _geom_bond_atom_site_label_2
    _geom_bond_site_symmetry_2
    _geom_bond_distance
    _geom_bond_publ_flag
    S1 C5 . 1.6696(13) ?
    F1 C7 . 1.3476(15) ?
    N1 C5 . 1.3608(15) ?
    N1 N2 . 1.3735(16) ?
    N1 C6 . 1.4244(16) ?
    N2 N3 . 1.2752(16) ?
    N3 N4 . 1.3558(17) ?
    N4 C5 . 1.3462(17) ?
    N4 H4 . 0.90(2) ?
    C6 C7 . 1.3836(18) ?
    C6 C11 . 1.3868(18) ?
    C7 C8 . 1.3745(19) ?
    C8 C9 . 1.382(2) ?
    C8 H8A . 0.9300 ?
    C9 C10 . 1.384(2) ?
    C9 H9A . 0.9300 ?
    C10 C11 . 1.3818(19) ?
    C10 H10A . 0.9300 ?
    C11 H11A . 0.9300 ?
loop_
    _geom_angle_atom_site_label_1
    _geom_angle_atom_site_label_2
    _geom_angle_atom_site_label_3
    _geom_angle_site_symmetry_1
    _geom_angle_site_symmetry_3
    _geom_angle
    _geom_angle_publ_flag
    C5 N1 N2 . . 110.84(11) ?
    C5 N1 C6 . . 128.58(11) ?
    N2 N1 C6 . . 120.44(10) ?
    N3 N2 N1 . . 107.44(11) ?
    N2 N3 N4 . . 107.81(11) ?
    C5 N4 N3 . . 112.04(11) ?
    C5 N4 H4 . . 125.3(13) ?
    N3 N4 H4 . . 122.1(13) ?
    N4 C5 N1 . . 101.86(11) ?
    N4 C5 S1 . . 129.19(10) ?
    N1 C5 S1 . . 128.94(10) ?
    C7 C6 C11 . . 119.73(12) ?
    C7 C6 N1 . . 119.10(11) ?
    C11 C6 N1 . . 121.17(11) ?
    F1 C7 C8 . . 120.05(12) ?
    F1 C7 C6 . . 118.43(12) ?
    C8 C7 C6 . . 121.51(12) ?
    C7 C8 C9 . . 118.49(13) ?
    C7 C8 H8A . . 120.8 ?
    C9 C8 H8A . . 120.8 ?
    C8 C9 C10 . . 120.72(13) ?
    C8 C9 H9A . . 119.6 ?
    C10 C9 H9A . . 119.6 ?
    C11 C10 C9 . . 120.44(13) ?
    C11 C10 H10A . . 119.8 ?
    C9 C10 H10A . . 119.8 ?
    C10 C11 C6 . . 119.10(13) ?
    C10 C11 H11A . . 120.4 ?
    C6 C11 H11A . . 120.4 ?
loop_
    _geom_torsion_atom_site_label_1
    _geom_torsion_atom_site_label_2
    _geom_torsion_atom_site_label_3
    _geom_torsion_atom_site_label_4
    _geom_torsion_site_symmetry_1
    _geom_torsion_site_symmetry_2
    _geom_torsion_site_symmetry_3
    _geom_torsion_site_symmetry_4
    _geom_torsion
    _geom_torsion_publ_flag
    C5 N1 N2 N3 . . . . 0.45(18) ?
    C6 N1 N2 N3 . . . . -175.58(13) ?
    N1 N2 N3 N4 . . . . -0.81(18) ?
    N2 N3 N4 C5 . . . . 0.94(19) ?
    N3 N4 C5 N1 . . . . -0.62(16) ?
    N3 N4 C5 S1 . . . . 179.93(11) ?
    N2 N1 C5 N4 . . . . 0.11(15) ?
    C6 N1 C5 N4 . . . . 175.73(13) ?
    N2 N1 C5 S1 . . . . 179.57(11) ?
    C6 N1 C5 S1 . . . . -4.8(2) ?
    C5 N1 C6 C7 . . . . -116.67(15) ?
    N2 N1 C6 C7 . . . . 58.59(18) ?
    C5 N1 C6 C11 . . . . 62.53(19) ?
    N2 N1 C6 C11 . . . . -122.21(15) ?
    C11 C6 C7 F1 . . . . -178.12(12) ?
    N1 C6 C7 F1 . . . . 1.09(18) ?
    C11 C6 C7 C8 . . . . 0.5(2) ?
    N1 C6 C7 C8 . . . . 179.75(13) ?
    F1 C7 C8 C9 . . . . 177.56(13) ?
    C6 C7 C8 C9 . . . . -1.1(2) ?
    C7 C8 C9 C10 . . . . 0.7(2) ?
    C8 C9 C10 C11 . . . . 0.3(2) ?
    C9 C10 C11 C6 . . . . -0.9(2) ?
    C7 C6 C11 C10 . . . . 0.4(2) ?
    N1 C6 C11 C10 . . . . -178.76(12) ?
loop_
    _geom_hbond_atom_site_label_D
    _geom_hbond_atom_site_label_H
    _geom_hbond_atom_site_label_A
    _geom_hbond_site_symmetry_A
    _geom_hbond_distance_DH
    _geom_hbond_distance_HA
    _geom_hbond_distance_DA
    _geom_hbond_angle_DHA
    _geom_hbond_publ_flag
    N4 H4 S1 5_676 0.90(2) 2.35(2) 3.2456(12) 173.2(18) yes
    C5 S1 Cg1 2_655 1.6696(13) 3.7678(7) 4.0760(14) 88.31(5) no
_shelx_space_group_comment
;
The symmetry employed for this shelxl refinement is uniquely defined
by the following loop, which should always be used as a source of
symmetry information in preference to the above space-group names.
They are only intended as comments.
;
_shelx_estimated_absorpt_T_min     0.922
_shelx_estimated_absorpt_T_max     0.971
_shelx_hkl_file
;
  -2   0   0  138.39    1.50
  -2   0   0  137.99    1.60
  -4   0   0  725.03    9.40
  -4   0   0  740.73    7.30
  -4   0   0  740.43    7.30
  -6   0   0  138.19    2.10
  -6   0   0  141.29    2.10
  -6   0   0  142.39    2.00
  -8   0   0  712.63    7.80
  -8   0   0  711.53    7.50
  -8   0   0  716.53    7.80
 -10   0   0 1191.08   12.10
 -10   0   0 1193.38   12.50
 -10   0   0 1201.78   12.50
 -12   0   0  287.27    4.40
 -12   0   0  289.27    4.30
 -12   0   0  291.77    4.00
 -14   0   0  359.06    5.30
 -14   0   0  356.06    5.30
 -14   0   0  353.56    4.80
 -16   0   0  402.56    5.50
 -16   0   0  409.86    6.10
  18   0   0  195.68    4.00
 -18   0   0  200.78    4.10
 -18   0   0  197.78    3.50
 -20   0   0    2.60    0.60
  20   0   0    1.20    0.30
 -20   0   0    1.30    0.40
 -22   0   0    4.40    0.80
  22   0   0    4.20    0.70
 -24   0   0   35.00    1.90
  24   0   0   33.10    1.70
 -26   0   0   18.00    1.40
  26   0   0   16.90    1.20
  28   0   0   23.90    1.40
 -28   0   0   25.20    1.70
 -30   0   0    4.20    0.70
  -1  -1   0   80.19    1.10
   1  -1   0   78.49    1.20
  -1  -1   0   82.09    1.10
   1  -1   0   78.99    0.90
   1   1   0   80.69    1.10
  -1   1   0   77.89    0.90
  -1   1   0   81.89    1.20
  -3  -1   0 1187.68   16.10
  -3  -1   0 1192.98   18.70
   3  -1   0 1240.98   15.20
   3   1   0 1255.87   16.40
  -3   1   0 1274.37   17.30
  -5  -1   0  782.12    8.10
  -5  -1   0  790.52    7.90
  -5  -1   0  799.82    7.90
   5  -1   0  796.72    8.20
  -5   1   0  780.62    8.60
  -5   1   0  776.82    8.10
  -7  -1   0   25.90    0.80
  -7  -1   0   24.60    0.90
  -7  -1   0   24.90    0.80
   7  -1   0   24.80    0.90
  -7   1   0   23.70    0.90
  -7   1   0   25.70    0.60
  -9  -1   0  255.07    3.50
   9  -1   0  258.77    3.80
  -9  -1   0  257.57    3.60
  -9  -1   0  251.27    3.60
  -9   1   0  257.87    3.10
  -9   1   0  253.47    3.80
 -11  -1   0   88.09    2.00
 -11  -1   0   88.79    2.00
  11  -1   0   87.89    2.10
 -11  -1   0   89.89    2.00
 -11   1   0   88.59    1.60
 -11   1   0   86.19    2.10
 -13  -1   0  124.49    2.60
 -13  -1   0  125.89    2.60
  13  -1   0  128.99    2.80
 -13  -1   0  123.59    2.60
 -13   1   0  122.09    2.70
 -13   1   0  125.09    2.10
 -15  -1   0   22.70    1.20
 -15  -1   0   23.60    1.20
  15  -1   0   22.70    1.20
 -15  -1   0   22.20    1.10
 -15   1   0   24.40    0.90
 -15   1   0   21.90    1.20
  17  -1   0   24.00    1.30
 -17  -1   0   26.00    1.30
 -17  -1   0   26.10    1.40
 -17  -1   0   26.10    1.30
 -17   1   0   26.10    1.00
 -17   1   0   24.40    1.40
  19  -1   0    4.10    0.70
 -19  -1   0    3.50    0.70
 -19  -1   0    4.40    0.70
 -19  -1   0    4.00    0.70
 -19   1   0    3.20    0.70
 -21  -1   0   11.60    1.10
  21  -1   0   14.40    1.10
 -21  -1   0   12.30    1.00
 -21   1   0   12.30    1.20
 -23  -1   0   52.89    2.20
 -23  -1   0   48.90    2.00
  23  -1   0   50.09    2.10
 -23   1   0   50.49    2.30
  23   1   0   51.39    2.10
 -25  -1   0    4.00    0.80
  25  -1   0    3.90    0.70
  25   1   0    3.10    0.50
 -25   1   0    3.20    0.80
  27  -1   0    1.90    0.30
 -27  -1   0    2.10    0.60
 -27   1   0    1.70    0.60
  27   1   0    2.20    0.20
 -29  -1   0    0.10    0.20
 -29   1   0   -0.30    0.20
  31  -1   0    0.40    0.20
 -31   1   0    0.00    0.20
   0  -2   0  336.67    3.70
   0  -2   0  328.67    3.90
   0   2   0  331.47    3.90
   2  -2   0  267.87    2.80
  -2  -2   0  270.67    3.20
   2  -2   0  260.67    3.40
  -2  -2   0  264.87    3.30
   2   2   0  269.47    3.20
  -2   2   0  264.17    3.40
  -4  -2   0 1910.61   27.50
  -4  -2   0 1911.01   25.90
   4  -2   0 1949.41   29.30
  -4   2   0 1961.60   29.60
   4   2   0 1941.81   25.10
   6  -2   0 1319.87   13.50
  -6  -2   0 1302.07   13.00
  -6  -2   0 1322.77   13.40
  -6   2   0 1325.97   13.40
   6   2   0 1325.07   12.90
  -8  -2   0  516.75    6.40
   8  -2   0  523.65    6.50
  -8  -2   0  529.85    6.00
   8   2   0  532.75    6.00
  10  -2   0  324.87    4.70
 -10  -2   0  315.97    4.30
 -10  -2   0  319.17    4.60
  10   2   0  326.57    4.30
 -10   2   0  317.27    4.70
  12  -2   0   79.09    2.10
 -12  -2   0   77.49    2.10
 -12  -2   0   77.09    1.90
  12   2   0   80.39    1.90
 -12   2   0   77.79    2.10
 -14  -2   0  150.98    3.00
 -14  -2   0  157.78    3.20
  14  -2   0  150.68    3.30
 -14   2   0  151.18    3.30
 -16  -2   0    1.80    0.50
 -16  -2   0    1.50    0.50
  16  -2   0    1.70    0.40
  16  -2   0    2.30    0.20
 -16  -2   0    2.70    0.50
 -16   2   0    1.60    0.50
 -18  -2   0   44.60    1.80
  18  -2   0   39.80    1.80
 -18  -2   0   39.70    1.70
 -18  -2   0   41.80    1.70
 -18   2   0   41.40    1.90
 -20  -2   0    0.20    0.30
 -20  -2   0    0.30    0.30
  20  -2   0    0.40    0.20
 -20   2   0    0.00    0.40
 -22  -2   0   15.60    1.20
  22  -2   0   15.30    1.20
 -22  -2   0   15.80    1.10
 -22   2   0   16.00    1.30
  24  -2   0    0.80    0.30
 -24  -2   0    0.50    0.30
  24   2   0    0.80    0.30
 -24   2   0    0.50    0.40
  26  -2   0    0.40    0.10
 -26   2   0    0.10    0.30
  26   2   0   -0.20    0.10
  28  -2   0    3.10    0.50
 -28   2   0    4.10    0.80
  30  -2   0   10.00    0.80
 -30   2   0   11.20    1.10
  32  -2   0    3.10    0.20
 -32   2   0    3.10    0.40
   1  -3   0   12.20    0.70
  -1  -3   0   11.40    0.60
   1  -3   0   12.00    0.50
  -1  -3   0   11.70    0.70
   1   3   0   12.00    0.80
  -1   3   0   11.80    0.80
   3  -3   0  361.76    3.80
  -3  -3   0  360.86    4.60
  -3  -3   0  360.96    4.40
   3  -3   0  356.46    4.70
  -3   3   0  360.36    4.70
   3   3   0  358.96    4.40
  -5  -3   0    1.20    0.30
  -5  -3   0    0.40    0.20
   5  -3   0    0.40    0.20
   5   3   0    0.70    0.20
  -5   3   0    0.40    0.30
   7  -3   0   17.30    0.90
  -7  -3   0   18.00    0.80
  -7  -3   0   17.10    0.90
   7   3   0   18.30    0.80
  -7   3   0   17.50    1.00
   9  -3   0   26.70    1.20
  -9  -3   0   26.60    1.00
  -9  -3   0   27.00    1.20
  -9   3   0   28.90    1.30
   9   3   0   26.70    1.00
 -11  -3   0    1.10    0.40
 -11  -3   0    1.70    0.40
  11  -3   0    1.90    0.50
 -11   3   0    1.90    0.50
  11   3   0    1.90    0.30
  13  -3   0   38.40    1.60
 -13  -3   0   40.00    1.60
 -13  -3   0   39.90    1.40
 -13   3   0   37.50    1.60
  13   3   0   39.70    1.40
 -15  -3   0   15.70    1.10
  15  -3   0   15.10    1.10
 -15  -3   0   15.80    1.00
 -15   3   0   17.10    1.20
  15   3   0   14.10    0.80
  17  -3   0   49.90    2.10
 -17  -3   0   51.89    1.80
 -17  -3   0   49.50    2.00
 -17   3   0   49.10    2.10
  17   3   0   51.79    1.80
 -19  -3   0  135.39    3.50
  19  -3   0  130.89    3.60
 -19  -3   0  133.99    3.20
 -19   3   0  135.89    3.70
  19   3   0  136.29    3.20
 -21  -3   0    1.90    0.50
  21  -3   0    2.30    0.50
 -21  -3   0    2.20    0.60
 -21   3   0    1.50    0.60
  21   3   0    1.60    0.40
 -23  -3   0   20.10    1.40
 -23  -3   0   18.70    1.20
  23  -3   0   18.40    1.40
  23   3   0   18.60    1.10
 -23   3   0   18.50    1.50
 -25  -3   0    4.00    0.80
  25  -3   0    4.50    0.80
  25   3   0    3.90    0.20
 -25   3   0    4.10    0.90
  27  -3   0    0.60    0.10
 -27   3   0    1.60    0.50
  29  -3   0    3.00    0.40
 -29   3   0    3.00    0.60
  31  -3   0    3.50    0.40
 -31   3   0    4.80    0.50
   0  -4   0 1095.99   11.80
   0  -4   0 1105.79   11.30
   0   4   0 1094.79   11.80
  -2  -4   0  576.14    7.00
   2  -4   0  601.74    7.30
  -2  -4   0  596.24    6.90
   2  -4   0  594.24    6.40
   2   4   0  585.34    7.10
  -2   4   0  596.64    7.30
  -4  -4   0 1225.78   12.70
   4  -4   0 1232.38   13.20
  -4  -4   0 1211.68   12.90
  -4   4   0 1225.78   13.10
   4   4   0 1191.08   12.70
  -6  -4   0  266.87    4.20
  -6  -4   0  262.77    3.80
   6  -4   0  261.37    4.30
   6   4   0  267.07    3.90
  -6   4   0  261.67    4.30
  -8  -4   0  336.47    4.70
   8  -4   0  345.37    5.30
  -8  -4   0  339.67    5.10
   8   4   0  345.77    4.70
  -8   4   0  337.57    5.20
  10  -4   0 1272.37   14.40
 -10  -4   0 1244.48   14.10
 -10  -4   0 1257.37   13.30
  10   4   0 1273.67   13.30
  12  -4   0    8.60    0.80
 -12  -4   0    8.20    0.80
 -12  -4   0    9.00    0.70
  12   4   0    8.20    0.60
 -12   4   0    8.50    0.90
  14  -4   0   54.59    2.10
 -14  -4   0   52.09    2.00
 -14  -4   0   55.99    1.80
 -14   4   0   58.39    2.20
  14   4   0   55.99    1.70
  16  -4   0   40.20    1.90
 -16  -4   0   39.60    1.90
 -16  -4   0   40.20    1.60
 -16   4   0   38.20    1.90
  16   4   0   40.30    1.50
  18  -4   0  392.56    7.00
 -18  -4   0  395.66    6.80
 -18  -4   0  383.96    6.00
 -18   4   0  393.56    6.90
  18   4   0  402.76    6.10
 -20  -4   0   21.80    1.50
 -20  -4   0   19.40    1.20
  20  -4   0   20.90    1.50
 -20   4   0   18.40    1.50
  20   4   0   19.30    1.10
 -22  -4   0   91.69    3.10
 -22  -4   0   90.19    2.90
  22  -4   0   92.39    3.30
  22   4   0   92.69    2.60
 -22   4   0   90.09    3.30
 -24  -4   0    4.80    0.90
  24  -4   0    3.90    0.80
 -24   4   0    4.30    0.90
  26  -4   0   -0.50    0.20
 -26   4   0    0.20    0.30
  28  -4   0    3.70    0.70
  28   4   0    5.70    0.50
 -28   4   0    4.90    0.90
  30  -4   0    6.50    0.90
 -30   4   0    7.40    0.80
  30   4   0    8.10    0.60
  -1  -5   0  410.16    5.30
  -1  -5   0  402.96    5.70
   1  -5   0  400.16    5.80
   1  -5   0  403.26    5.10
  -1   5   0  406.06    5.80
   1   5   0  404.76    5.70
  -3  -5   0    0.70    0.30
   3  -5   0    0.80    0.20
   3  -5   0    0.40    0.30
  -3  -5   0    0.60    0.30
   3   5   0    0.40    0.40
  -3   5   0    0.20    0.40
  -5  -5   0  100.89    2.40
   5  -5   0   99.89    2.60
  -5  -5   0  100.99    2.30
  -5   5   0  101.19    2.60
   5   5   0  102.79    2.40
  -5   5   0  100.69    1.60
  -7  -5   0   62.19    1.80
   7  -5   0   62.59    2.10
  -7  -5   0   59.09    1.90
  -7   5   0   60.99    2.10
   7   5   0   63.79    1.80
  -9  -5   0    1.00    0.40
   9  -5   0    0.10    0.30
  -9  -5   0    0.10    0.30
   9   5   0    0.30    0.30
  -9   5   0    1.30    0.50
  11  -5   0   50.29    2.10
 -11  -5   0   48.70    1.90
 -11  -5   0   48.30    1.60
  11   5   0   49.00    1.60
 -13  -5   0  114.19    3.10
  13  -5   0  107.89    3.20
 -13  -5   0  109.19    2.60
  13   5   0  109.29    2.60
 -13   5   0  112.39    3.20
  15  -5   0   47.10    2.10
 -15  -5   0   43.90    2.00
 -15  -5   0   45.10    1.70
  15   5   0   44.90    1.60
 -15   5   0   46.00    2.10
  17  -5   0  194.08    4.70
 -17  -5   0  197.98    4.60
 -17  -5   0  186.08    3.80
  17   5   0  197.08    3.80
 -17   5   0  190.18    4.60
 -19  -5   0   40.20    1.70
 -19  -5   0   42.30    2.10
  19  -5   0   38.60    2.10
 -19   5   0   41.70    2.20
  19   5   0   39.30    1.50
  21  -5   0    7.60    1.20
 -21  -5   0    8.70    1.20
 -21   5   0    7.30    1.20
 -23  -5   0   13.10    1.20
  23  -5   0   11.60    1.10
 -23   5   0   13.50    1.30
 -25  -5   0    5.00    1.00
  25  -5   0    5.10    0.90
 -25   5   0    5.00    1.00
  27  -5   0    0.80    0.20
 -27   5   0    0.60    0.30
  29  -5   0    8.00    0.70
  29   5   0    9.00    0.70
 -29   5   0   10.10    1.50
   0  -6   0   22.80    1.30
   0  -6   0   23.20    1.00
   0   6   0   22.80    1.40
   2  -6   0   27.10    1.00
  -2  -6   0   27.90    1.30
  -2  -6   0   27.90    1.20
   2  -6   0   28.60    1.50
   2   6   0   26.40    1.40
  -2   6   0   25.90    1.50
  -4  -6   0  509.35    7.00
  -4  -6   0  515.25    7.00
   4  -6   0  509.85    7.40
  -4   6   0  517.75    7.40
   4   6   0  524.65    7.20
  -4   6   0  504.45    6.00
  -6  -6   0  436.76    6.40
  -6  -6   0  438.96    6.20
   6  -6   0  438.66    6.80
   6   6   0  436.46    6.40
  -6   6   0  419.26    6.60
  -6   6   0  431.86    4.90
  -8  -6   0  207.68    4.20
   8  -6   0  211.68    4.50
  -8  -6   0  214.18    3.90
   8   6   0  212.48    4.00
  -8   6   0  215.28    4.40
 -10  -6   0  150.08    3.20
 -10  -6   0  154.98    3.60
  10  -6   0  156.68    3.90
 -10   6   0  150.68    3.80
  10   6   0  152.08    3.30
  12  -6   0   36.90    1.90
 -12  -6   0   39.10    1.90
 -12  -6   0   37.40    1.50
  12   6   0   37.60    1.60
 -12   6   0   37.70    2.00
 -14  -6   0   41.50    1.60
 -14  -6   0   43.60    2.10
  14  -6   0   48.10    2.20
 -14   6   0   46.90    2.20
  14   6   0   45.40    1.70
  16  -6   0    0.10    0.30
 -16  -6   0    0.10    0.40
 -16  -6   0    0.20    0.20
  16   6   0    0.00    0.10
 -16   6   0   -0.20    0.40
  18  -6   0    0.40    0.30
 -18  -6   0    0.50    0.40
 -18   6   0    0.20    0.50
  20  -6   0    5.80    1.00
 -20  -6   0    7.00    1.20
 -20   6   0    6.80    1.10
  22  -6   0   10.70    1.50
 -22  -6   0   11.90    1.60
 -22   6   0   12.40    1.30
  24  -6   0    3.40    0.70
 -24  -6   0    3.90    0.90
 -24   6   0    2.80    0.80
  26  -6   0    3.80    0.70
 -26   6   0    3.50    0.70
  28  -6   0    3.10    0.60
  28   6   0    3.90    0.40
  -1  -7   0   38.50    1.50
   1  -7   0   40.70    1.40
   1  -7   0   40.30    1.90
  -1  -7   0   41.70    1.80
  -1   7   0   39.50    1.90
   1   7   0   37.10    1.80
  -3  -7   0    8.80    0.80
   3  -7   0    8.50    1.10
  -3  -7   0    7.30    0.90
  -3   7   0    9.10    0.60
   3   7   0    7.40    1.00
  -3   7   0    7.60    1.00
  -5  -7   0   16.00    1.10
  -5  -7   0   16.00    1.10
   5  -7   0   16.60    1.30
  -5   7   0   16.20    0.70
   5   7   0   14.90    1.30
  -5   7   0   15.20    1.30
  -7  -7   0   93.59    2.80
   7  -7   0  101.09    3.20
  -7  -7   0  103.89    2.70
  -7   7   0   94.39    3.00
   7   7   0  100.49    2.90
  -9  -7   0   30.30    1.60
   9  -7   0   27.30    1.70
  -9  -7   0   29.60    1.40
   9   7   0   29.40    1.60
  -9   7   0   28.40    1.80
 -11  -7   0   44.60    2.10
 -11  -7   0   43.70    1.70
  11  -7   0   44.50    2.20
 -11   7   0   44.10    2.20
  11   7   0   45.50    1.90
  13  -7   0   23.00    1.70
 -13  -7   0   23.10    1.60
 -13  -7   0   24.40    1.30
 -13   7   0   22.90    1.70
  13   7   0   25.10    1.20
 -15  -7   0    1.10    0.60
  15  -7   0    1.10    0.60
 -15  -7   0    1.10    0.20
 -15   7   0    0.90    0.60
  17  -7   0    0.90    0.40
 -17  -7   0    0.90    0.50
 -17   7   0    0.50    0.50
  19  -7   0    2.80    0.80
 -19  -7   0    1.50    0.60
 -19   7   0    3.80    0.90
  21  -7   0    4.00    0.80
 -21  -7   0    4.60    1.00
 -21   7   0    6.00    1.10
 -23  -7   0    3.60    0.90
  23  -7   0    4.40    0.90
 -23   7   0    3.70    0.80
  25  -7   0    1.20    0.20
 -25   7   0    1.40    0.50
   0  -8   0 1198.08   13.40
   0  -8   0 1170.38   14.40
   0   8   0 1177.98   14.40
  -2  -8   0    8.00    1.10
   2  -8   0    7.80    1.10
  -2  -8   0    8.70    0.80
  -2   8   0    8.70    1.20
   2   8   0    8.30    1.10
  -2   8   0    8.50    0.60
  -4  -8   0    0.20    0.20
  -4  -8   0   -0.10    0.30
   4  -8   0   -0.40    0.40
   4   8   0    0.70    0.60
  -4   8   0   -0.30    0.50
   6  -8   0  155.38    4.20
  -6  -8   0  149.79    3.60
  -6  -8   0  151.08    3.70
   6   8   0  154.18    3.80
  -6   8   0  154.38    4.00
   8  -8   0  142.19    4.10
  -8  -8   0  142.69    3.40
  -8  -8   0  145.39    3.70
   8   8   0  145.49    3.70
  -8   8   0  144.29    4.00
 -10  -8   0  120.89    3.10
  10  -8   0  119.69    3.80
 -10  -8   0  120.99    3.50
 -10   8   0  120.19    3.70
  10   8   0  122.79    3.30
  12  -8   0    0.50    0.50
 -12  -8   0    0.40    0.10
 -12  -8   0    0.20    0.30
 -12   8   0    0.00    0.50
  14  -8   0   32.40    2.10
 -14  -8   0   32.60    1.90
 -14   8   0   33.20    2.00
 -16  -8   0   40.90    2.20
  16  -8   0   39.10    2.30
 -16   8   0   39.30    2.30
  18  -8   0    2.20    0.60
 -18  -8   0    3.40    0.80
 -18   8   0    2.60    0.70
 -20  -8   0    0.10    0.30
  20  -8   0    0.20    0.20
 -20   8   0    0.50    0.30
  22  -8   0    6.30    1.10
 -22  -8   0    4.80    1.00
 -22   8   0    6.60    1.20
  24  -8   0    0.40    0.20
 -24   8   0    0.20    0.20
  -1  -9   0   15.70    1.30
   1  -9   0   15.60    1.30
  -1   9   0   15.20    1.40
  -1   9   0   13.90    0.90
   1   9   0   13.30    1.30
  -3  -9   0   20.90    1.20
   3  -9   0   19.50    1.50
  -3  -9   0   20.20    1.40
  -3   9   0   21.10    1.60
   3   9   0   22.80    1.60
  -5  -9   0   10.20    0.90
   5  -9   0   10.00    1.40
  -5  -9   0   10.00    1.00
   5   9   0    9.20    1.20
  -5   9   0    9.30    1.30
  -7  -9   0  108.29    3.10
  -7  -9   0  111.39    3.30
   7  -9   0  111.29    3.70
  -7   9   0  110.69    3.60
   7   9   0  108.49    3.20
  -9  -9   0   20.30    1.40
  -9  -9   0   18.80    1.20
   9  -9   0   16.90    1.50
   9   9   0   14.40    1.40
  -9   9   0   18.80    1.60
 -11  -9   0    6.50    1.00
  11  -9   0    6.40    1.10
 -11   9   0    8.40    1.30
 -13  -9   0    0.80    0.40
  13  -9   0    1.30    0.60
 -13   9   0    1.30    0.60
  15  -9   0    1.60    0.60
 -15  -9   0    1.10    0.40
 -15   9   0    2.90    0.70
  17  -9   0    0.10    0.30
 -17  -9   0    0.20    0.20
 -17   9   0    0.40    0.40
  19  -9   0    2.50    0.70
 -19  -9   0    1.60    0.40
 -19   9   0    2.20    0.70
  21  -9   0    0.50    0.30
 -21   9   0    1.10    0.30
   0 -10   0   30.10    1.90
   0  10   0   30.10    1.80
   2 -10   0   46.10    2.30
  -2 -10   0   45.10    2.20
  -2  10   0   43.70    2.20
   2  10   0   43.20    1.80
   2  10   0   42.00    2.10
  -4 -10   0  102.59    3.30
   4 -10   0  102.49    3.60
   4  10   0  103.99    3.30
  -4  10   0  103.19    3.50
  -6 -10   0   53.49    2.20
   6 -10   0   52.89    2.60
  -6  10   0   55.89    2.60
   6  10   0   47.90    2.10
   8 -10   0    2.20    0.70
  -8 -10   0    1.50    0.40
  -8  10   0    1.20    0.50
  10 -10   0    2.60    0.80
 -10 -10   0    3.10    0.60
 -10  10   0    2.70    0.70
 -12 -10   0   28.50    1.80
  12 -10   0   30.50    2.10
 -12  10   0   29.80    2.00
  14 -10   0   33.20    2.30
 -14 -10   0   38.20    2.10
 -14  10   0   37.20    2.20
  16 -10   0    7.70    1.40
 -16  10   0    8.40    1.30
  18 -10   0    0.80    0.30
 -18  10   0    1.00    0.40
  -1 -11   0    1.00    0.40
   1 -11   0    1.70    0.50
   1  11   0    1.60    0.30
  -1  11   0    1.90    0.50
  -3 -11   0   46.80    2.20
   3 -11   0   50.49    2.50
  -3  11   0   53.49    2.50
   3  11   0   50.49    2.20
   5 -11   0    1.90    0.60
  -5  11   0    1.50    0.40
   5  11   0    2.00    0.40
   7 -11   0    5.60    1.10
  -7  11   0    5.40    0.90
   7  11   0    4.30    0.70
   9 -11   0    7.10    1.30
   9  11   0    6.40    1.00
  -9  11   0    6.70    1.10
  11 -11   0    6.20    1.10
  11  11   0    8.80    0.80
 -11  11   0    9.10    1.00
  13 -11   0    4.10    0.80
 -13  11   0    3.40    0.80
  13  11   0    3.90    0.70
  15 -11   0    1.10    0.30
 -15  11   0    0.60    0.20
  15  11   0    1.90    0.40
   0 -12   0    1.70    0.40
   2 -12   0   36.00    2.10
  -2  12   0   37.00    2.00
   4 -12   0   47.40    2.50
  -4  12   0   49.60    2.40
   6 -12   0    0.00    0.20
  -6  12   0    0.40    0.20
   8 -12   0    3.90    0.80
  -8  12   0    3.70    0.70
   8  12   0    4.70    0.40
  10 -12   0    8.70    1.00
 -10  12   0   10.80    1.00
  10  12   0   12.40    0.90
 -12  12   0   13.60    1.20
  12  12   0   11.50    0.90
   3 -13   0    1.10    0.20
  -5  13   0   -0.10    0.20
  32   0  -1   -0.10    0.20
  30   0  -1    0.00    0.20
  28   0  -1    0.20    0.10
 -28   0   1    0.20    0.20
 -26   0   1    0.10    0.20
  26   0  -1    0.20    0.10
  24   0  -1   -0.10    0.10
 -24   0   1   -0.40    0.20
 -22   0   1    0.10    0.30
  22   0  -1    0.30    0.10
  20   0  -1    0.10    0.10
 -20   0   1    0.10    0.30
 -20   0   1    0.20    0.30
 -18   0   1   -0.10    0.30
  18   0  -1   -0.10    0.10
 -18   0   1    0.20    0.30
  16   0  -1   -0.10    0.10
 -16   0   1    0.10    0.30
 -16   0   1   -0.30    0.30
 -14   0   1    0.00    0.30
 -14   0   1    0.00    0.20
  14   0  -1    0.10    0.10
  12   0  -1    0.00    0.10
 -12   0   1    0.00    0.20
 -12   0   1    0.60    0.30
 -10   0   1    0.30    0.20
  10   0  -1    0.00    0.10
 -10   0   1    0.00    0.20
  -8   0   1    0.20    0.20
  -8   0   1    0.50    0.30
   8   0  -1    0.30    0.10
   6   0  -1    0.00    0.10
  -6   0   1    0.20    0.20
  -6   0   1   -0.10    0.20
  -4   0   1    0.00    0.10
  -4   0   1    0.00    0.10
   4   0  -1    0.10    0.10
   2   0  -1    0.30    0.10
  -2   0   1    0.30    0.10
  -2   0   1    0.60    0.10
   0   0   1    1.30    0.10
   0   0  -1    1.30    0.20
   0   0   1    1.30    0.10
   2   0   1    1.60    0.10
  -2   0  -1    1.00    0.20
  -2   0  -1    1.00    0.20
   4   0   1    0.20    0.10
  -4   0  -1   -0.20    0.20
  -4   0  -1   -0.10    0.20
  -6   0  -1    0.00    0.20
   6   0   1    0.00    0.10
  -6   0  -1   -0.20    0.20
  -8   0  -1    0.00    0.20
   8   0   1    0.30    0.10
  -8   0  -1    0.00    0.20
  10   0   1   -0.10    0.10
 -10   0  -1   -0.20    0.20
 -10   0  -1    0.10    0.10
 -12   0  -1    0.40    0.20
 -12   0  -1    0.10    0.20
  12   0   1    0.00    0.10
 -14   0  -1   -0.20    0.20
  14   0   1    0.20    0.10
 -14   0  -1    0.00    0.30
 -16   0  -1   -0.20    0.20
  16   0   1   -0.10    0.10
 -16   0  -1   -0.10    0.30
 -18   0  -1   -0.10    0.30
  18   0   1    0.10    0.10
 -18   0  -1    0.20    0.20
 -20   0  -1    0.10    0.40
 -20   0  -1   -0.10    0.20
  20   0   1    0.20    0.10
  22   0   1    0.00    0.10
 -22   0  -1    0.40    0.10
 -22   0  -1    0.30    0.40
 -24   0  -1    0.30    0.40
 -28   0  -1   -0.40    0.20
 -30   0  -1   -0.60    0.20
  33  -1  -1   10.70    0.70
  31  -1  -1    9.30    0.80
  31   1  -1    8.50    0.60
 -31   1   1   11.40    0.90
  29  -1  -1   61.69    2.60
  29   1  -1   59.69    2.50
 -29   1   1   61.89    2.60
  27  -1  -1   17.90    1.30
 -27  -1   1   18.70    1.20
  27   1  -1   17.80    1.20
 -27   1   1   17.10    1.30
  25  -1  -1   18.20    1.30
 -25  -1   1   16.70    1.20
  25   1  -1   16.50    0.90
 -25   1   1   18.10    1.40
 -23  -1   1   48.80    2.20
  23  -1  -1   48.30    2.20
 -23  -1   1   46.90    2.00
  23   1  -1   51.89    1.90
 -23   1   1   50.09    2.20
 -21  -1   1  290.87    5.20
 -21  -1   1  292.67    5.50
  21  -1  -1  292.37    5.70
  21   1  -1  292.97    5.10
 -21   1   1  292.87    5.40
  19  -1  -1  175.58    3.20
 -19  -1   1  173.68    3.90
 -19  -1   1  177.58    3.60
  19  -1  -1  173.38    4.00
 -19   1   1  177.88    3.80
  19   1  -1  177.28    3.60
 -17  -1   1  180.78    3.40
  17  -1  -1  182.88    3.10
 -17  -1   1  180.28    3.80
 -17   1   1  179.98    3.70
  17   1  -1  178.08    3.50
 -15  -1   1  292.57    4.40
 -15  -1   1  296.37    4.80
  15  -1  -1  299.17    4.10
 -15   1   1  291.87    4.90
 -15   1   1  293.27    4.70
  13  -1  -1    2.10    0.30
 -13  -1   1    2.00    0.40
 -13  -1   1    1.60    0.40
 -13   1   1    3.20    0.60
 -13   1   1    2.00    0.40
  11  -1  -1  338.57    4.10
 -11  -1   1  341.07    4.80
 -11  -1   1  336.17    4.30
 -11   1   1  332.07    4.80
 -11   1   1  346.67    4.70
   9  -1  -1    5.10    0.30
  -9  -1   1    5.30    0.40
  -9  -1   1    4.50    0.50
  -9   1   1    3.90    0.50
   9   1  -1    4.40    0.40
  -9   1   1    4.70    0.50
  -7  -1   1  294.27    3.30
   7  -1  -1  298.77    3.40
  -7  -1   1  292.47    3.90
  -7   1   1  297.17    4.00
  -7   1   1  299.87    3.80
   7   1  -1  296.47    3.80
  -5  -1   1   82.89    1.10
   5  -1  -1   85.09    1.30
  -5  -1   1   81.99    1.60
  -5   1   1   84.49    1.60
  -5   1   1   84.89    1.60
   3  -1  -1  351.56    3.70
  -3  -1   1  342.57    4.00
  -3   1   1  346.37    4.00
  -3   1   1  352.96    3.90
   3   1  -1  357.56    4.00
  -1  -1   1 1453.75   20.70
   1  -1  -1 1419.46   17.90
  -1  -1   1 1396.66   17.30
   1   1  -1 1462.85   17.10
   1   1  -1 1428.26   20.70
  -1   1   1 1408.96   19.70
  -1   1   1 1413.76   17.90
  -1  -1  -1  451.65    4.80
   1  -1   1  447.96    4.90
  -1   1  -1  451.75    4.70
   1   1   1  460.15    4.90
  -1   1  -1  455.75    4.70
  -3  -1  -1  504.95    5.50
   3  -1   1  512.15    5.60
  -3   1  -1  510.25    5.60
  -3   1  -1  514.85    5.20
   3   1   1  512.95    5.60
   5  -1   1 1407.66   18.50
  -5  -1  -1 1451.05   16.00
  -5  -1  -1 1450.75   21.40
  -5   1  -1 1435.86   16.30
   5   1   1 1422.36   14.10
  -5   1  -1 1428.36   19.80
  -7  -1  -1   74.99    1.70
   7  -1   1   75.59    1.60
  -7  -1  -1   76.99    1.40
  -7  -1  -1   74.89    1.60
  -7   1  -1   73.69    1.70
  -7   1  -1   76.09    1.30
   9  -1   1  577.64    6.90
  -9  -1  -1  581.14    7.00
  -9  -1  -1  565.94    6.80
  -9  -1  -1  572.74    6.40
  -9   1  -1  570.44    7.10
  -9   1  -1  570.24    6.20
  11  -1   1  268.37    4.10
 -11  -1  -1  272.37    4.30
 -11  -1  -1  266.57    3.80
 -11  -1  -1  261.87    4.00
 -11   1  -1  271.57    4.40
 -11   1  -1  266.27    3.60
  13  -1   1    5.20    0.50
 -13  -1  -1    5.10    0.70
 -13  -1  -1    4.60    0.70
 -13   1  -1    5.00    0.40
 -13   1  -1    4.90    0.70
 -15  -1  -1  165.08    3.60
 -15  -1  -1  166.98    3.30
  15  -1   1  168.38    3.50
 -15   1  -1  166.08    2.90
  15   1   1  168.48    3.20
 -15   1  -1  166.98    3.70
 -17  -1  -1   65.49    2.30
  17  -1   1   67.49    2.20
 -17  -1  -1   64.09    2.10
  17   1   1   63.79    1.90
 -17   1  -1   63.19    2.30
 -17   1  -1   64.79    1.80
 -19  -1  -1  176.88    4.10
  19  -1   1  177.58    3.90
 -19  -1  -1  168.18    3.60
  19   1   1  172.28    3.60
 -19   1  -1  171.98    4.10
 -19   1  -1  171.38    3.20
  21  -1   1   88.89    2.80
 -21  -1  -1   87.69    2.60
 -21  -1  -1   86.99    2.90
 -21   1  -1   89.89    3.00
  21   1   1   86.89    2.50
 -23  -1  -1  177.68    4.50
  23  -1   1  173.38    4.30
 -23  -1  -1  169.98    3.90
  23   1   1  168.88    3.80
 -23   1  -1  170.88    4.50
 -25  -1  -1   16.20    1.40
  25  -1   1   15.30    1.10
 -25   1  -1   15.10    1.40
  27  -1   1    5.80    0.50
 -27   1  -1    5.20    1.00
  29   1   1   11.00    0.90
  31   1   1   16.10    1.00
 -31   1  -1   10.90    0.90
  32  -2  -1    2.00    0.20
 -32   2   1    2.00    0.30
  30  -2  -1    0.50    0.20
 -30   2   1   -0.20    0.20
  28  -2  -1   -0.20    0.20
 -28   2   1    0.20    0.20
  26  -2  -1    0.00    0.10
 -26  -2   1    0.00    0.20
  26   2  -1    0.20    0.10
 -26   2   1    0.20    0.30
 -24  -2   1    7.10    1.00
  24  -2  -1    8.00    0.90
 -24   2   1    9.60    1.00
  24   2  -1    8.50    0.80
 -22  -2   1    0.10    0.30
  22  -2  -1    0.30    0.20
 -22  -2   1   -0.10    0.20
 -22   2   1    0.30    0.40
  22   2  -1    0.50    0.20
 -20  -2   1   47.90    1.80
 -20  -2   1   49.20    2.00
  20  -2  -1   49.50    2.10
 -20   2   1   46.50    2.00
  20   2  -1   46.90    1.90
 -18  -2   1   17.50    1.20
  18  -2  -1   18.30    1.20
 -18  -2   1   18.20    1.10
  18  -2  -1   17.60    0.90
 -18   2   1   16.20    1.20
 -16  -2   1    2.70    0.50
  16  -2  -1    2.30    0.30
 -16  -2   1    1.80    0.50
 -16  -2   1    2.10    0.50
  16  -2  -1    1.70    0.40
 -16   2   1    2.00    0.50
  14  -2  -1   14.90    1.00
  14  -2  -1   16.00    0.60
 -14  -2   1   15.40    1.00
 -14  -2   1   15.50    0.80
 -14  -2   1   15.10    1.00
 -14   2   1   15.30    1.00
 -12  -2   1   67.89    1.90
 -12  -2   1   66.19    1.80
 -12  -2   1   63.69    1.50
  12  -2  -1   65.99    1.20
  12  -2  -1   67.09    2.00
 -12   2   1   63.19    1.90
  10  -2  -1   80.09    2.00
  10  -2  -1   78.69    1.30
 -10  -2   1   79.19    1.90
 -10  -2   1   77.69    1.90
 -10   2   1   80.39    2.00
  10   2  -1   81.79    1.60
  -8  -2   1   32.20    1.10
   8  -2  -1   32.60    1.20
  -8  -2   1   32.00    1.10
   8  -2  -1   33.70    0.70
   8   2  -1   32.50    0.80
  -8   2   1   32.70    1.20
  -6  -2   1    1.50    0.30
   6  -2  -1    1.30    0.20
   6  -2  -1    1.50    0.30
   6   2  -1    1.70    0.20
  -6   2   1    1.70    0.40
  -4  -2   1    8.40    0.60
   4  -2  -1    8.30    0.50
   4  -2  -1    8.30    0.40
   4   2  -1    9.20    0.40
  -4   2   1    7.30    0.70
   4   2  -1    7.90    0.50
   2  -2  -1  302.07    3.60
  -2  -2   1  292.87    3.80
   2  -2  -1  303.97    3.40
   2   2  -1  300.47    3.30
  -2   2   1  309.27    4.00
   2   2  -1  301.17    3.70
   0  -2  -1  546.65    5.60
   0  -2  -1  550.04    5.80
   0  -2   1  556.14    6.20
   0   2  -1  552.74    5.70
   0   2  -1  554.14    5.80
   2  -2   1  421.76    5.10
  -2  -2  -1  428.06    4.90
  -2  -2  -1  438.16    4.40
   2   2   1  430.56    5.00
  -2   2  -1  431.16    4.90
  -2   2  -1  431.56    4.50
  -4  -2  -1  467.35    5.50
  -4  -2  -1  463.95    4.70
   4  -2   1  462.55    5.60
  -4   2  -1  459.95    5.50
   4   2   1  463.95    5.40
  -4   2  -1  477.55    4.80
   6  -2   1    3.30    0.50
  -6  -2  -1    2.40    0.40
  -6  -2  -1    2.90    0.20
   6   2   1    3.30    0.40
  -6   2  -1    2.70    0.30
  -6   2  -1    2.50    0.40
  -8  -2  -1    2.50    0.40
  -8  -2  -1    3.10    0.30
   8  -2   1    3.30    0.50
  -8   2  -1    3.30    0.20
  -8   2  -1    3.30    0.50
   8   2   1    2.40    0.40
  10  -2   1    1.00    0.30
 -10  -2  -1    1.20    0.30
 -10  -2  -1    1.20    0.40
 -10   2  -1    1.50    0.20
 -10   2  -1    0.90    0.40
  10   2   1    1.60    0.30
 -12  -2  -1    0.00    0.10
 -12  -2  -1    0.10    0.20
  12  -2   1    0.20    0.20
  12   2   1   -0.20    0.20
 -12   2  -1   -0.10    0.30
 -12   2  -1    0.10    0.10
  14  -2   1   26.10    1.30
 -14  -2  -1   26.40    1.30
 -14  -2  -1   26.90    1.10
 -14   2  -1   26.70    0.90
 -14   2  -1   28.90    1.50
  14   2   1   25.20    1.30
 -16  -2  -1   11.30    1.00
  16  -2   1   11.30    0.90
 -16  -2  -1   10.80    0.80
 -16   2  -1   11.70    0.60
  16   2   1   11.40    0.90
 -16   2  -1   10.70    1.00
 -18  -2  -1   13.00    1.10
  18  -2   1   12.90    1.00
  18   2   1   13.20    1.10
 -18   2  -1   12.80    1.20
  20  -2   1   46.00    2.00
 -20  -2  -1   46.20    2.00
  20   2   1   46.60    2.00
 -20   2  -1   43.70    2.10
  20   2   1   45.90    1.60
 -22  -2  -1    0.90    0.40
  22  -2   1    1.60    0.40
 -22   2  -1    0.60    0.50
  22   2   1    1.10    0.50
  24  -2   1    1.70    0.40
 -24  -2  -1    2.70    0.60
 -24   2  -1    1.90    0.60
  24   2   1    2.10    0.50
  26  -2   1    2.00    0.30
 -26  -2  -1    1.50    0.40
  26   2   1    2.00    0.40
 -26   2  -1    1.70    0.60
  28  -2   1    0.60    0.20
 -28   2  -1    1.30    0.40
  28   2   1    1.10    0.20
  30   2   1    5.60    0.50
  31  -3  -1    8.50    1.20
 -31   3   1    7.70    0.70
  29  -3  -1   25.90    1.70
  29   3  -1   24.60    1.40
 -29   3   1   25.00    1.70
  27  -3  -1   41.40    2.20
 -27  -3   1   40.60    1.90
  27   3  -1   43.00    2.10
 -27   3   1   47.10    2.40
 -25  -3   1  173.78    4.40
  25  -3  -1  169.28    4.70
 -25   3   1  162.88    4.50
  25   3  -1  169.68    4.30
 -23  -3   1    4.80    0.80
  23  -3  -1    4.80    0.90
 -23   3   1    5.00    0.90
  23   3  -1    5.50    0.90
 -21  -3   1   87.49    2.80
  21  -3  -1   88.89    3.00
  21   3  -1   89.09    2.90
  21   3  -1   92.49    2.40
 -21   3   1   90.19    3.00
 -19  -3   1  177.88    3.90
  19  -3  -1  176.38    4.30
 -19   3   1  175.48    4.10
  19   3  -1  180.28    3.50
 -17  -3   1   84.19    2.60
 -17  -3   1   82.29    2.50
  17  -3  -1   84.49    2.70
  17   3  -1   86.49    2.10
 -17   3   1   82.89    2.60
  15  -3  -1   48.50    1.90
 -15  -3   1   47.30    1.80
 -15  -3   1   49.40    1.80
 -15   3   1   49.70    2.00
  15   3  -1   50.29    1.40
 -13  -3   1    0.20    0.30
  13  -3  -1    0.20    0.20
 -13  -3   1    0.00    0.30
  13   3  -1    0.60    0.20
 -13   3   1    0.60    0.40
 -11  -3   1 1114.29   12.30
 -11  -3   1 1120.09   12.50
  11  -3  -1 1113.79   12.70
 -11   3   1 1119.49   12.60
  11   3  -1 1140.29   11.50
  -9  -3   1   53.09    1.60
   9  -3  -1   55.79    1.70
  -9  -3   1   53.69    1.70
   9   3  -1   55.39    1.20
  -9   3   1   55.99    1.70
  -7  -3   1   68.99    1.80
   7  -3  -1   68.59    1.80
  -7  -3   1   67.09    1.70
   7   3  -1   67.09    1.30
   5  -3  -1    0.30    0.20
   5  -3  -1    0.10    0.10
  -5  -3   1    0.20    0.20
  -5   3   1    0.20    0.30
   5   3  -1   -0.10    0.20
  -3  -3   1   11.20    0.70
   3  -3  -1   11.90    0.60
   3  -3  -1   11.60    0.50
   3   3  -1   12.80    0.60
  -3   3   1   11.70    0.90
   3   3  -1   12.80    0.60
   1  -3  -1    0.40    0.20
  -1  -3   1    0.30    0.30
   1  -3  -1    0.30    0.20
  -1   3   1    0.60    0.40
   1   3  -1    0.10    0.20
   1   3  -1    0.10    0.10
   1  -3   1  371.16    5.00
  -1  -3  -1  372.96    4.60
  -1  -3  -1  374.06    4.30
  -1   3  -1  367.06    4.30
   1   3   1  369.26    4.80
  -1   3  -1  365.46    4.50
   3  -3   1   48.30    1.50
  -3  -3  -1   48.30    1.30
  -3  -3  -1   48.00    1.00
  -3   3  -1   47.80    1.30
  -3   3  -1   47.90    1.00
   3   3   1   48.40    1.40
  -5  -3  -1  484.35    6.00
   5  -3   1  480.55    6.30
  -5  -3  -1  477.45    5.20
  -5   3  -1  486.55    5.00
   5   3   1  487.15    5.90
  -5   3  -1  470.95    6.00
  -7  -3  -1   41.80    1.40
  -7  -3  -1   41.60    1.00
   7  -3   1   40.90    1.50
   7   3   1   40.70    1.30
  -7   3  -1   42.40    1.50
   9  -3   1  170.48    3.40
  -9  -3  -1  168.28    3.20
  -9  -3  -1  164.18    2.50
  -9   3  -1  166.68    3.30
   9   3   1  165.48    3.00
  11  -3   1  241.68    4.30
 -11  -3  -1  234.88    3.40
 -11  -3  -1  230.78    4.10
  11   3   1  236.08    4.00
 -11   3  -1  241.08    4.30
 -13  -3  -1  375.26    5.00
 -13  -3  -1  370.66    5.90
  13  -3   1  375.46    6.00
 -13   3  -1  370.06    6.00
  13   3   1  378.06    5.60
 -15  -3  -1  172.68    3.80
 -15  -3  -1  176.38    3.20
  15  -3   1  173.58    3.90
  15   3   1  172.38    3.60
 -15   3  -1  177.58    4.00
 -17  -3  -1    2.50    0.50
  17  -3   1    2.20    0.60
 -17  -3  -1    2.80    0.70
  17   3   1    2.60    0.50
 -17   3  -1    2.30    0.70
 -19  -3  -1  294.17    5.60
  19  -3   1  297.07    5.80
 -19  -3  -1  296.47    4.90
  19   3   1  298.37    5.40
 -19   3  -1  295.07    5.90
 -21  -3  -1   53.19    2.20
  21  -3   1   53.19    2.30
  21   3   1   52.39    2.10
 -21   3  -1   51.49    2.40
  23  -3   1   19.10    1.40
 -23  -3  -1   18.40    1.40
 -23   3  -1   18.90    1.50
  23   3   1   17.50    1.20
 -25  -3  -1   14.80    1.20
  25  -3   1   15.20    1.20
 -25   3  -1   16.30    1.50
  25   3   1   15.00    1.10
  27  -3   1   26.00    1.60
 -27  -3  -1   23.30    1.50
  27   3   1   22.30    1.40
 -27   3  -1   24.30    1.80
  29  -3   1   44.50    2.20
 -29   3  -1   49.10    2.60
  30  -4  -1   -0.10    0.20
 -30   4   1   -0.10    0.20
  28  -4  -1    3.80    0.70
  28   4  -1    3.90    0.70
 -28   4   1    3.90    0.80
  26  -4  -1    0.00    0.10
 -26  -4   1   -0.10    0.10
 -26   4   1    0.10    0.30
  26   4  -1    0.10    0.10
 -24  -4   1   -0.20    0.10
  24  -4  -1   -0.20    0.10
  24   4  -1    0.60    0.20
 -24   4   1    0.10    0.30
  22  -4  -1    9.80    1.30
 -22  -4   1    8.90    0.90
 -22   4   1   10.80    1.20
  22   4  -1    8.40    1.10
 -20  -4   1   18.50    1.30
  20  -4  -1   18.00    1.40
 -20   4   1   18.30    1.40
 -18  -4   1   50.99    2.20
 -18  -4   1   49.20    1.90
  18  -4  -1   49.10    2.20
  18   4  -1   49.40    1.50
 -18   4   1   50.19    2.20
 -16  -4   1   53.39    2.10
  16  -4  -1   46.80    2.00
 -16  -4   1   48.90    1.90
  16   4  -1   50.59    1.50
 -16   4   1   51.29    2.10
  14  -4  -1    1.00    0.40
 -14  -4   1    0.80    0.40
 -14  -4   1    1.70    0.50
 -14   4   1    1.20    0.60
  14   4  -1    1.10    0.20
 -12  -4   1   40.00    1.50
  12  -4  -1   40.70    1.70
 -12  -4   1   40.50    1.70
 -12   4   1   41.20    1.80
  12   4  -1   40.90    1.20
 -10  -4   1   18.00    1.00
 -10  -4   1   17.20    1.10
  10  -4  -1   17.90    1.10
  10   4  -1   17.40    0.80
 -10   4   1   18.10    1.20
  -8  -4   1   13.00    0.90
  -8  -4   1   13.30    0.90
   8  -4  -1   12.50    0.90
   8   4  -1   14.30    0.70
  -8   4   1   13.40    1.00
   6  -4  -1   78.99    2.00
  -6  -4   1   76.09    2.00
  -6  -4   1   76.99    2.00
   6  -4  -1   78.29    1.30
   6   4  -1   77.49    1.70
  -6   4   1   74.59    2.10
   4  -4  -1   67.19    1.80
   4  -4  -1   69.19    1.30
  -4  -4   1   68.99    1.90
  -4   4   1   70.59    2.00
   4   4  -1   67.19    1.60
   2  -4  -1    6.50    0.60
   2  -4  -1    6.90    0.50
  -2  -4   1    6.40    0.70
   2   4  -1    6.30    0.50
  -2   4   1    7.50    0.80
   2   4  -1    6.20    0.60
   0  -4  -1   84.49    1.80
   0  -4  -1   81.89    1.80
   0  -4   1   80.19    2.10
   0   4  -1   83.89    1.80
   0   4  -1   80.89    1.70
   0   4   1   85.29    2.20
  -2  -4  -1   96.79    1.90
   2  -4   1   97.69    2.40
  -2  -4  -1   96.79    2.10
  -2   4  -1   97.79    1.70
   2   4   1   93.49    2.20
  -2   4  -1   96.99    2.10
   4  -4   1   48.30    1.70
  -4  -4  -1   50.79    1.30
  -4  -4  -1   50.19    1.50
   4   4   1   50.89    1.60
  -4   4  -1   51.39    1.10
  -4   4  -1   49.80    1.60
   6  -4   1   22.00    1.20
  -6  -4  -1   22.50    1.10
  -6  -4  -1   20.80    0.80
   6   4   1   22.20    1.10
  -6   4  -1   22.70    1.10
  -6   4  -1   21.50    0.60
  -8  -4  -1    0.10    0.20
   8  -4   1   -0.10    0.20
  -8  -4  -1    0.00    0.10
   8   4   1    0.20    0.30
  -8   4  -1    0.00    0.30
 -10  -4  -1   34.90    1.50
  10  -4   1   35.90    1.60
 -10  -4  -1   36.20    1.10
 -10   4  -1   36.60    1.60
  10   4   1   35.70    1.40
 -12  -4  -1  137.39    2.50
 -12  -4  -1  137.89    3.30
  12  -4   1  134.79    3.40
  12   4   1  139.29    3.00
 -12   4  -1  136.69    3.30
  14  -4   1    3.50    0.70
 -14  -4  -1    4.40    0.50
 -14  -4  -1    4.00    0.80
  14   4   1    4.90    0.70
 -14   4  -1    6.10    1.00
  16  -4   1    0.80    0.50
 -16  -4  -1    0.70    0.50
 -16  -4  -1    0.10    0.10
  16   4   1    0.50    0.20
 -16   4  -1   -0.10    0.50
 -18  -4  -1    0.40    0.40
  18  -4   1    0.00    0.20
 -18   4  -1    0.00    0.40
  18   4   1    0.30    0.20
  20  -4   1    6.90    1.10
 -20  -4  -1    5.50    0.90
 -20   4  -1    6.90    1.20
  20   4   1    6.20    0.70
 -22  -4  -1   20.20    1.50
  22  -4   1   18.60    1.40
  22   4   1   19.80    1.20
 -22   4  -1   22.50    1.70
  24  -4   1   -0.20    0.10
 -24  -4  -1   -0.30    0.20
  24   4   1   -0.10    0.10
 -24   4  -1    0.20    0.40
 -26  -4  -1    0.00    0.20
 -26   4  -1    0.10    0.30
  28  -4   1    0.20    0.20
 -28  -4  -1   -0.70    0.30
 -28   4  -1    0.50    0.30
  30  -4   1    0.00    0.20
  29  -5  -1   42.30    2.40
  29   5  -1   40.20    2.20
 -29   5   1   43.90    2.40
  27  -5  -1   32.40    2.10
  27   5  -1   28.60    1.80
 -27   5   1   33.70    2.10
  25  -5  -1   42.30    2.30
  25   5  -1   43.70    2.30
 -25   5   1   46.30    2.40
  23  -5  -1    4.20    0.80
 -23  -5   1    5.70    0.60
  23   5  -1    5.70    1.00
 -23   5   1    3.70    0.90
  21  -5  -1   53.19    2.50
 -21  -5   1   52.59    2.10
 -21   5   1   53.69    2.50
  19  -5  -1  193.08    4.80
 -19  -5   1  191.98    4.20
 -19   5   1  188.78    4.70
  17  -5  -1   40.50    2.00
 -17  -5   1   42.10    2.10
 -17  -5   1   42.60    1.80
 -17   5   1   43.80    2.10
  17   5  -1   39.70    1.60
 -15  -5   1   27.00    1.40
 -15  -5   1   26.80    1.60
  15  -5  -1   27.70    1.60
  15   5  -1   27.50    1.10
 -15   5   1   27.00    1.70
  13  -5  -1   98.89    3.00
 -13  -5   1   99.49    2.90
 -13  -5   1  100.99    2.70
  13   5  -1  101.59    2.20
 -13   5   1  102.29    3.00
 -11  -5   1  399.96    6.00
  11  -5  -1  400.96    6.50
 -11  -5   1  394.86    6.30
 -11   5   1  408.96    6.50
  11   5  -1  414.56    5.40
  -9  -5   1    1.80    0.50
  -9  -5   1    1.90    0.50
   9  -5  -1    1.90    0.50
  -9   5   1    1.50    0.60
   9   5  -1    2.10    0.40
  -7  -5   1    0.10    0.30
   7  -5  -1    0.00    0.10
   7  -5  -1    0.00    0.20
  -7  -5   1    0.10    0.30
  -7   5   1   -0.10    0.50
   7   5  -1   -0.10    0.30
   5  -5  -1    7.50    0.70
  -5  -5   1    8.30    0.80
   5  -5  -1    9.10    0.50
  -5   5   1    7.40    0.90
   5   5  -1    8.90    0.70
   3  -5  -1   24.00    1.20
   3  -5  -1   23.90    0.90
  -3  -5   1   23.90    1.20
   3   5  -1   25.10    1.10
   3   5  -1   25.80    1.10
  -3   5   1   23.40    1.40
   1  -5  -1   27.50    1.00
  -1  -5   1   26.30    1.30
   1  -5  -1   27.80    1.20
   1   5  -1   27.50    1.10
   1   5  -1   27.80    1.20
  -1   5   1   28.80    1.50
   1  -5   1   21.00    1.20
  -1  -5  -1   20.30    1.00
  -1  -5  -1   21.10    1.00
  -1   5  -1   20.00    0.80
   1   5   1   19.60    1.20
  -1   5  -1   19.70    1.10
  -3  -5  -1   -0.10    0.20
  -3  -5  -1    0.10    0.20
   3  -5   1    0.50    0.40
  -3   5  -1    0.40    0.10
   3   5   1    0.30    0.40
  -3   5  -1    0.10    0.30
  -5  -5  -1  281.47    4.00
  -5  -5  -1  281.77    4.60
   5  -5   1  268.97    4.90
  -5   5  -1  277.97    3.50
   5   5   1  277.67    4.60
  -5   5  -1  276.57    4.60
   7  -5   1   22.00    1.30
  -7  -5  -1   21.40    1.20
  -7  -5  -1   21.70    0.90
  -7   5  -1   20.80    1.20
   7   5   1   22.50    1.20
  -9  -5  -1   15.90    1.10
   9  -5   1   16.00    1.20
  -9  -5  -1   14.90    0.80
   9   5   1   16.20    1.10
  -9   5  -1   14.50    1.10
 -11  -5  -1   55.79    1.60
 -11  -5  -1   53.99    2.10
  11  -5   1   56.59    2.20
 -11   5  -1   54.79    2.10
  11   5   1   55.69    1.90
 -13  -5  -1  343.77    4.90
  13  -5   1  339.17    6.30
 -13  -5  -1  348.17    6.10
 -13   5  -1  351.66    6.20
  13   5   1  360.66    5.70
 -15  -5  -1   86.59    2.90
  15  -5   1   85.49    3.00
 -15  -5  -1   89.49    2.50
  15   5   1   87.19    2.60
 -15   5  -1   84.69    2.90
  17  -5   1    0.20    0.30
 -17  -5  -1    0.10    0.40
 -17   5  -1    0.50    0.50
  17   5   1    0.10    0.10
 -19  -5  -1  116.89    3.60
  19  -5   1  120.89    3.80
  19   5   1  118.49    3.20
 -19   5  -1  118.89    3.80
  21  -5   1   49.80    2.40
 -21  -5  -1   45.60    2.30
 -21   5  -1   43.80    2.40
  21   5   1   45.30    1.90
  23  -5   1   44.60    2.40
 -23  -5  -1   42.90    2.30
  23   5   1   43.60    1.80
 -23   5  -1   42.50    2.40
 -25  -5  -1    7.30    1.20
  25  -5   1    5.80    0.90
 -25   5  -1    5.70    1.00
 -27  -5  -1   11.80    1.10
  27  -5   1   14.60    1.10
 -27   5  -1   14.60    1.40
  29  -5   1   25.30    2.40
 -29  -5  -1   23.20    1.40
  28  -6  -1    1.10    0.30
 -28   6   1    1.30    0.40
  28   6  -1    0.70    0.20
  26  -6  -1    2.60    0.60
 -26   6   1    3.10    0.70
  26   6  -1    3.40    0.70
  24  -6  -1   -0.40    0.20
 -24   6   1    0.00    0.40
  24   6  -1    0.20    0.20
  22  -6  -1    1.80    0.50
 -22   6   1    3.50    0.80
  22   6  -1    3.90    0.80
 -20  -6   1    0.70    0.20
  20  -6  -1    0.20    0.20
 -20   6   1    0.80    0.50
 -18  -6   1   55.19    2.10
  18  -6  -1   51.39    2.50
 -18   6   1   51.69    2.50
 -16  -6   1   18.20    1.50
 -16  -6   1   16.80    1.20
  16  -6  -1   18.60    1.50
 -16   6   1   16.00    1.40
 -14  -6   1    1.50    0.50
 -14  -6   1    1.40    0.60
  14  -6  -1    1.50    0.50
 -14   6   1    1.10    0.60
 -12  -6   1   17.80    1.30
  12  -6  -1   17.80    1.40
 -12  -6   1   18.70    1.20
  12   6  -1   18.40    1.00
 -12   6   1   17.90    1.50
  10  -6  -1    9.80    1.00
 -10  -6   1    8.90    0.90
 -10  -6   1   10.00    1.00
 -10   6   1    8.20    1.10
  10   6  -1    9.50    0.80
  -8  -6   1   10.80    1.00
  -8  -6   1   10.30    0.90
   8  -6  -1   11.20    1.00
   8   6  -1   10.50    0.90
  -8   6   1    9.50    1.20
  -6  -6   1    7.70    0.90
   6  -6  -1    7.20    0.40
   6  -6  -1    7.30    0.90
   6   6  -1    7.50    0.80
  -6   6   1    6.20    1.00
   4  -6  -1   78.69    1.70
   4  -6  -1   74.89    2.30
  -4  -6   1   75.19    2.30
   4   6  -1   76.29    2.10
   4   6  -1   77.89    2.10
  -4   6   1   73.39    2.50
  -2  -6   1    9.40    1.00
   2  -6  -1   11.30    0.70
   2  -6  -1    9.90    0.90
   2   6  -1    9.20    0.70
  -2   6   1    9.50    1.10
   2   6  -1   10.40    0.90
   0  -6  -1    4.40    0.60
   0  -6  -1    4.10    0.70
   0  -6   1    4.20    0.80
   0   6  -1    4.30    0.70
   0   6  -1    4.50    0.50
   0   6   1    5.10    0.90
  -2  -6  -1    5.50    0.70
  -2  -6  -1    4.80    0.70
   2  -6   1    4.00    0.70
  -2   6  -1    5.80    0.80
  -2   6  -1    5.20    0.50
   2   6   1    5.20    0.90
   4  -6   1    0.40    0.40
  -4  -6  -1    0.60    0.30
  -4  -6  -1    0.30    0.30
   4   6   1    0.30    0.50
  -4   6  -1    0.30    0.40
  -4   6  -1    1.30    0.30
  -6  -6  -1   67.79    1.80
   6  -6   1   69.09    2.50
  -6  -6  -1   68.09    2.20
  -6   6  -1   69.09    2.30
  -6   6  -1   66.69    1.40
   6   6   1   67.49    2.30
   8  -6   1    3.60    0.80
  -8  -6  -1    3.90    0.60
  -8  -6  -1    5.50    0.90
   8   6   1    4.30    0.80
  -8   6  -1    4.10    0.80
 -10  -6  -1    0.10    0.30
 -10  -6  -1    0.60    0.20
  10  -6   1    0.10    0.40
  10   6   1    0.30    0.40
 -10   6  -1    0.00    0.40
 -12  -6  -1   17.70    0.90
  12  -6   1   15.60    1.40
 -12  -6  -1   18.50    1.40
 -12   6  -1   18.00    1.40
  12   6   1   18.10    1.20
 -14  -6  -1    2.00    0.60
  14  -6   1    2.10    0.60
  14   6   1    2.00    0.50
 -14   6  -1    0.60    0.50
  16  -6   1   15.90    1.40
 -16  -6  -1   15.30    1.30
  16   6   1   16.20    1.10
 -16   6  -1   15.40    1.40
  18  -6   1    0.20    0.20
 -18  -6  -1    0.20    0.30
 -18   6  -1    0.60    0.50
  18   6   1   -0.20    0.10
 -20  -6  -1   23.30    1.70
  20  -6   1   26.00    1.80
 -20   6  -1   25.40    1.80
  20   6   1   24.00    1.20
  22  -6   1   12.20    1.20
 -22  -6  -1   13.70    1.30
 -22   6  -1   14.10    1.40
  24  -6   1    0.50    0.20
 -24  -6  -1   -0.10    0.20
 -24   6  -1    0.80    0.40
  26  -6   1    0.30    0.20
 -26  -6  -1    0.60    0.30
 -26   6  -1    0.50    0.30
  27   7  -1   26.80    2.30
  25  -7  -1   37.60    2.30
  25   7  -1   38.40    2.20
 -25   7   1   37.40    2.30
  23  -7  -1   28.60    2.00
 -23   7   1   28.60    2.00
  23   7  -1   27.30    1.90
  21  -7  -1   54.29    2.80
  21   7  -1   53.59    2.60
 -21   7   1   53.79    2.70
 -19  -7   1    1.40    0.20
  19  -7  -1    0.20    0.30
 -19   7   1    0.70    0.50
  19   7  -1    0.60    0.30
  17  -7  -1    8.90    1.40
 -17  -7   1    8.00    0.80
 -17   7   1    8.80    1.30
  15  -7  -1   71.49    2.90
 -15  -7   1   71.79    2.50
 -15   7   1   69.79    2.90
 -13  -7   1   49.70    2.00
  13  -7  -1   49.00    2.30
 -13   7   1   52.89    2.40
  11  -7  -1  118.29    3.50
 -11  -7   1  112.99    3.10
 -11   7   1  112.09    3.50
  11   7  -1  112.69    2.70
  -9  -7   1    9.90    1.00
   9  -7  -1   11.20    1.20
   9   7  -1   10.10    0.90
  -9   7   1    9.60    1.30
   7  -7  -1  240.68    4.90
  -7  -7   1  236.88    4.70
   7   7  -1  232.08    4.20
  -7   7   1  239.08    5.00
  -5  -7   1    9.70    1.00
   5  -7  -1   10.80    1.10
   5  -7  -1    9.80    0.50
  -5   7   1    8.30    1.20
   5   7  -1    9.40    1.00
   5   7  -1    9.00    0.80
   3  -7  -1   67.59    2.30
   3  -7  -1   63.59    1.70
  -3  -7   1   62.59    2.30
   3   7  -1   62.09    2.10
  -3   7   1   61.69    2.40
   3   7  -1   62.39    2.00
  -1  -7   1    1.60    0.60
   1  -7  -1    1.60    0.60
   1  -7  -1    1.60    0.40
  -1   7   1    1.80    0.80
   1   7  -1    1.70    0.60
   1   7  -1    1.50    0.40
  -1  -7  -1  113.29    2.70
   1  -7   1  116.49    3.30
  -1  -7  -1  115.09    2.90
  -1   7  -1  111.89    2.90
  -1   7  -1  111.29    2.50
   1   7   1  112.29    3.30
  -3  -7  -1   48.00    1.80
   3  -7   1   47.90    2.20
  -3  -7  -1   47.30    1.80
   3   7   1   44.10    2.10
  -3   7  -1   46.70    1.90
  -3   7  -1   46.80    1.40
   5  -7   1    3.30    0.80
  -5  -7  -1    3.70    0.60
  -5  -7  -1    2.90    0.60
  -5   7  -1    2.50    0.70
   5   7   1    3.60    0.90
  -5   7  -1    4.00    0.40
  -7  -7  -1    2.10    0.50
   7  -7   1    2.40    0.70
  -7  -7  -1    1.80    0.50
   7   7   1    1.30    0.70
  -7   7  -1    2.10    0.70
  -9  -7  -1   89.39    2.30
  -9  -7  -1   89.29    2.90
   9  -7   1   93.69    3.20
  -9   7  -1   88.39    2.90
   9   7   1   91.09    2.90
  11  -7   1  141.79    4.20
 -11  -7  -1  150.88    3.90
  11   7   1  148.39    3.70
 -11   7  -1  149.19    4.00
 -13  -7  -1   30.90    1.80
  13  -7   1   31.40    2.00
  13   7   1   32.90    1.70
 -13   7  -1   32.50    1.90
 -15  -7  -1  141.39    4.10
  15  -7   1  136.79    4.30
 -15   7  -1  134.79    4.10
  15   7   1  137.49    3.60
  17  -7   1   41.90    2.40
 -17  -7  -1   41.40    2.20
  17   7   1   40.70    1.70
 -17   7  -1   40.90    2.30
 -19  -7  -1   18.20    1.50
  19  -7   1   16.60    1.50
 -19   7  -1   20.50    1.70
 -21  -7  -1    1.40    0.50
  21  -7   1    1.80    0.50
 -21   7  -1    2.20    0.70
 -23  -7  -1   18.00    1.50
  23  -7   1   17.60    1.50
 -23   7  -1   17.10    1.50
  25  -7   1   10.90    1.00
 -25  -7  -1   10.60    1.00
 -25   7  -1    9.50    1.50
  24  -8  -1    1.10    0.30
 -24   8   1    2.00    0.50
  24   8  -1    1.60    0.40
  22  -8  -1   11.50    1.20
  22   8  -1   13.30    1.30
 -22   8   1   12.90    1.40
  20  -8  -1    0.20    0.30
 -20   8   1    0.50    0.40
  20   8  -1    0.80    0.30
  18  -8  -1    2.00    0.60
 -18   8   1    2.00    0.70
  18   8  -1    1.20    0.50
  16  -8  -1    3.70    0.90
 -16  -8   1    5.70    0.60
 -16   8   1    5.00    1.10
  16   8  -1    3.70    0.80
  14  -8  -1    2.30    0.70
 -14  -8   1    2.70    0.60
  14   8  -1    2.90    0.70
 -14   8   1    2.10    0.80
 -12  -8   1   14.20    1.10
  12  -8  -1   13.70    1.40
 -12   8   1   14.70    1.50
  12   8  -1   16.20    1.30
 -10  -8   1  183.48    4.20
  10  -8  -1  180.08    4.70
 -10   8   1  190.18    4.70
  10   8  -1  183.48    4.40
   8  -8  -1   67.59    2.70
  -8  -8   1   65.69    2.40
  -8   8   1   65.69    2.70
   8   8  -1   63.59    2.10
   8   8  -1   65.49    2.40
   6  -8  -1  123.99    3.60
  -6  -8   1  124.29    3.40
  -6   8   1  125.79    3.70
   6   8  -1  125.59    3.30
   6   8  -1  125.49    3.10
  -4  -8   1    1.50    0.60
   4  -8  -1    1.10    0.50
  -4   8   1    1.60    0.80
   4   8  -1    1.00    0.40
   4   8  -1    2.90    0.70
   2  -8  -1   13.30    1.20
   2  -8  -1   15.30    0.80
  -2  -8   1   12.80    1.30
  -2   8   1   13.50    1.50
   2   8  -1   14.20    1.20
   2   8  -1   12.70    0.90
   0  -8  -1   38.50    1.80
   0  -8   1   39.80    2.00
   0  -8  -1   39.70    1.60
   0   8   1   37.70    2.20
   0   8  -1   37.50    1.50
   0   8  -1   38.00    1.80
  -2  -8  -1   45.20    1.90
   2  -8   1   46.50    2.20
  -2  -8  -1   46.50    1.80
   2   8   1   46.50    2.30
  -2   8  -1   46.50    2.10
  -2   8  -1   46.10    1.60
  -4  -8  -1   22.30    1.30
  -4  -8  -1   21.80    1.30
   4  -8   1   22.40    1.70
   4   8   1   22.90    1.80
  -4   8  -1   21.80    1.50
  -6  -8  -1   92.09    2.50
  -6  -8  -1   94.69    2.90
   6  -8   1   92.59    3.30
  -6   8  -1   92.99    3.00
   6   8   1  100.49    3.20
  -8  -8  -1    1.40    0.50
  -8  -8  -1    1.80    0.40
   8  -8   1    1.80    0.70
  -8   8  -1    1.50    0.60
   8   8   1    1.30    0.60
 -10  -8  -1   20.90    1.50
  10  -8   1   19.60    1.60
 -10   8  -1   22.10    1.60
  10   8   1   21.00    1.50
  12  -8   1  121.29    4.10
 -12  -8  -1  127.79    3.80
 -12   8  -1  124.19    3.80
  12   8   1  126.19    3.60
  14  -8   1   18.50    1.70
 -14  -8  -1   18.80    1.50
 -14   8  -1   20.10    1.60
  14   8   1   20.70    1.20
 -16  -8  -1   12.20    1.20
  16  -8   1   15.00    1.40
 -16   8  -1   14.10    1.40
  18  -8   1    0.00    0.20
 -18  -8  -1    1.00    0.40
 -18   8  -1    0.80    0.40
  20  -8   1    0.80    0.30
 -20  -8  -1    0.70    0.40
 -20   8  -1    1.50    0.50
 -22  -8  -1    1.50    0.50
  22  -8   1    2.40    0.50
 -22   8  -1    2.30    0.60
  21  -9  -1   32.60    2.20
 -21   9   1   33.30    2.20
  21   9  -1   32.80    2.10
  19  -9  -1   19.00    1.70
 -19   9   1   19.20    1.60
  19   9  -1   17.90    1.50
  17  -9  -1   37.90    2.40
  17   9  -1   38.00    2.20
 -17   9   1   41.80    2.40
  15  -9  -1   49.99    2.60
  15   9  -1   49.70    2.50
 -15   9   1   46.20    2.50
 -13  -9   1    4.60    0.80
  13  -9  -1    5.10    1.10
  13   9  -1    4.60    0.80
 -13   9   1    5.70    1.20
  11  -9  -1    5.50    1.10
 -11  -9   1    5.70    0.90
  11   9  -1    6.30    1.00
 -11   9   1    4.80    1.00
   9  -9  -1    8.30    1.30
  -9  -9   1    9.00    0.90
  -9   9   1    8.70    1.30
   9   9  -1    8.20    1.10
   7  -9  -1   -0.60    0.30
  -7  -9   1    0.20    0.30
   7   9  -1   -0.40    0.10
  -7   9   1   -0.10    0.50
  -5  -9   1    0.00    0.30
   5  -9  -1   -0.30    0.30
   5   9  -1    0.20    0.20
  -5   9   1   -0.50    0.50
   3  -9  -1   19.40    1.50
  -3  -9   1   19.30    1.50
   3   9  -1   19.80    1.20
   3   9  -1   19.80    1.20
  -3   9   1   18.60    1.60
   1  -9  -1   19.80    1.00
   1  -9  -1   24.20    1.60
  -1  -9   1   25.00    1.70
   1   9  -1   25.90    1.50
  -1   9   1   25.80    1.80
   1   9  -1   22.50    1.20
  -1  -9  -1    0.40    0.10
   1  -9   1    0.70    0.50
  -1  -9  -1   -0.20    0.30
  -1   9  -1    0.10    0.40
   1   9   1    0.50    0.60
  -3  -9  -1   52.39    2.10
   3  -9   1   51.09    2.50
  -3  -9  -1   50.99    2.10
   3   9   1   50.79    2.40
  -3   9  -1   50.59    2.20
  -5  -9  -1   56.89    2.10
   5  -9   1   56.29    2.70
  -5  -9  -1   54.19    2.20
  -5   9  -1   56.59    2.40
   5   9   1   56.29    2.60
   7  -9   1    6.20    1.10
  -7  -9  -1    6.20    0.90
   7   9   1    6.20    1.10
  -7   9  -1    6.10    1.00
   9  -9   1   34.00    2.20
  -9  -9  -1   34.30    1.90
  -9   9  -1   32.10    1.90
   9   9   1   33.80    1.90
  11  -9   1    8.00    1.30
 -11  -9  -1    8.70    1.30
  11   9   1    8.80    0.80
 -11   9  -1    9.50    1.40
 -13  -9  -1    0.10    0.30
  13  -9   1    0.50    0.40
 -13   9  -1    0.20    0.30
 -15  -9  -1   27.50    1.80
  15  -9   1   28.20    2.10
 -15   9  -1   25.70    1.80
  17  -9   1   32.30    2.20
 -17  -9  -1   33.90    2.10
 -17   9  -1   34.50    2.20
 -19  -9  -1    8.20    1.20
  19  -9   1    9.00    1.40
 -19   9  -1    8.70    1.30
 -21  -9  -1   12.80    2.00
  21  -9   1   14.20    1.60
 -21   9  -1   15.00    1.50
  20 -10  -1    7.00    1.50
  18 -10  -1    8.90    1.40
 -18  10   1   10.80    1.20
  18  10  -1    8.30    1.20
  16 -10  -1    8.70    1.40
 -16  10   1    9.90    1.40
  16  10  -1   10.50    1.10
  14 -10  -1   11.40    1.60
 -14  10   1   11.90    1.30
  14  10  -1   12.30    1.20
 -12 -10   1    1.20    0.20
  12 -10  -1    1.10    0.50
  12  10  -1    1.50    0.50
 -12  10   1    1.50    0.70
 -10 -10   1    1.30    0.30
  10 -10  -1    0.80    0.40
 -10  10   1    1.50    0.60
  10  10  -1    1.20    0.40
   8 -10  -1    4.80    1.00
  -8 -10   1    5.60    0.90
   8  10  -1    5.80    0.90
  -8  10   1    6.50    1.20
   6 -10  -1    0.30    0.30
  -6 -10   1    0.00    0.20
  -6  10   1   -0.50    0.40
   6  10  -1   -0.40    0.20
   4 -10  -1    1.10    0.50
  -4 -10   1    0.00    0.20
  -4  10   1    0.60    0.50
   4  10  -1    0.40    0.20
  -2 -10   1    2.60    0.70
   2 -10  -1    1.70    0.60
   2  10  -1    1.50    0.40
   2  10  -1    1.00    0.10
  -2  10   1    1.70    0.80
   0 -10   1    8.50    1.20
   0 -10  -1    8.80    0.90
   0  10   1   10.10    1.40
   0  10  -1   10.30    0.90
  -2 -10  -1   13.30    1.10
  -2 -10  -1   13.90    0.90
   2 -10   1   14.50    1.40
  -2  10  -1   14.60    1.20
   2  10   1   15.20    1.50
   4 -10   1    9.80    1.40
  -4 -10  -1    9.10    0.80
  -4  10  -1    9.30    1.00
   4  10   1    8.30    1.20
  -6 -10  -1   -0.30    0.10
   6 -10   1    0.00    0.30
   6  10   1    0.20    0.30
  -6  10  -1   -0.50    0.20
   8 -10   1    1.20    0.50
  -8 -10  -1    1.80    0.40
   8  10   1    3.50    0.60
  -8  10  -1    2.30    0.60
  10 -10   1   16.50    1.60
 -10 -10  -1   13.90    1.20
 -10  10  -1   16.90    1.40
  10  10   1   11.70    1.40
 -12 -10  -1   12.30    1.10
  12 -10   1   11.00    1.50
 -12  10  -1   13.60    1.30
 -14 -10  -1    0.10    0.10
  14 -10   1   -0.20    0.30
 -14  10  -1    0.50    0.30
 -16 -10  -1    0.50    0.30
  16 -10   1    1.30    0.50
 -16  10  -1    0.90    0.30
  18 -10   1    3.40    0.70
 -18 -10  -1    5.30    1.00
  15 -11  -1   14.00    1.20
 -15  11   1   18.20    1.50
  15  11  -1   15.60    1.30
  13 -11  -1    1.20    0.50
 -13  11   1    2.20    0.50
  13  11  -1    2.50    0.60
  11 -11  -1    9.10    1.40
  11  11  -1   11.00    1.00
 -11  11   1    9.60    1.40
  -9 -11   1    3.40    0.30
   9 -11  -1    3.40    0.80
  -9  11   1    3.50    0.80
   9  11  -1    3.10    0.60
  -7 -11   1    8.50    0.80
   7 -11  -1    7.30    1.20
   7  11  -1    7.60    1.10
  -7  11   1    6.20    1.10
   5 -11  -1    9.80    1.00
  -5 -11   1   10.50    1.00
  -5  11   1   10.20    1.40
   5  11  -1    8.80    0.80
   3 -11  -1   -0.60    0.20
  -3 -11   1    0.00    0.20
  -3  11   1    0.30    0.40
   1 -11  -1    7.20    0.70
  -1 -11   1    8.70    1.30
  -1  11   1    8.60    1.30
   1 -11   1    6.00    1.10
   1  11   1    5.20    1.00
  -1  11  -1    7.10    0.50
   3 -11   1    1.70    0.50
   3  11   1    2.20    0.40
  -3  11  -1    2.20    0.40
   5 -11   1    4.70    1.00
  -5 -11  -1    6.20    0.60
  -5  11  -1    5.20    0.90
   5  11   1    5.10    0.80
   7 -11   1    1.50    0.50
  -7 -11  -1    0.80    0.30
   7  11   1    0.60    0.20
  -7  11  -1    2.10    0.40
   9 -11   1   22.60    1.80
  -9 -11  -1   24.10    1.50
  -9  11  -1   22.90    1.60
  11 -11   1   12.00    1.80
 -11 -11  -1    9.00    0.80
 -11  11  -1   11.40    1.10
 -13 -11  -1    0.10    0.20
  13 -11   1    0.00    0.20
 -13  11  -1    0.80    0.30
 -15 -11  -1   11.90    1.00
 -15  11  -1   12.70    1.00
  12 -12  -1   28.70    1.80
  12  12  -1   27.20    1.60
  10 -12  -1    4.40    0.80
 -10  12   1    5.80    1.00
  10  12  -1    5.70    0.80
   8 -12  -1    1.40    0.30
   8  12  -1    2.40    0.40
   6 -12  -1    1.60    0.30
  -6 -12   1    1.10    0.20
  -6  12   1    1.80    0.40
   4 -12  -1    2.40    0.40
  -4 -12   1    1.20    0.20
  -4  12   1    2.60    0.50
  -2 -12   1    1.20    0.30
  -2  12   1    2.00    0.40
   0 -12   1   -0.20    0.20
   0  12   1    0.40    0.30
   2 -12   1    3.80    1.00
   2  12   1    4.20    0.40
   4 -12   1    0.40    0.60
  -4  12  -1    0.20    0.20
   6 -12   1    4.70    0.90
  -6  12  -1    6.60    0.60
   8 -12   1    0.30    0.20
 -10 -12  -1    6.20    0.60
  10 -12   1    6.60    0.70
 -10  12  -1    7.90    0.70
 -12 -12  -1   49.20    2.80
 -12  12  -1   57.79    3.80
  -5  13   1    7.50    0.60
  -3  13   1    6.40    0.50
  -1 -13   1    0.00    0.30
  -1  13   1    0.20    0.20
   1 -13   1   -0.40    0.20
   3 -13   1    1.10    0.30
  32   0  -2    1.80    0.20
  30   0  -2    1.10    0.20
  28   0  -2   10.20    0.90
 -26   0   2    1.80    0.40
 -24   0   2   28.20    1.50
 -24   0   2   28.20    1.70
 -22   0   2    1.30    0.50
  22   0  -2    1.50    0.30
 -22   0   2    1.70    0.40
 -20   0   2    6.00    0.80
  20   0  -2    6.00    0.60
 -20   0   2    6.40    1.00
 -18   0   2   15.90    1.20
  18   0  -2   16.10    0.90
 -18   0   2   16.50    1.00
 -16   0   2  936.11   10.60
 -16   0   2  934.21   11.50
  16   0  -2  953.80   10.80
 -14   0   2  613.34    8.00
 -14   0   2  594.44    7.20
  14   0  -2  613.84    7.40
  12   0  -2  379.46    5.00
 -12   0   2  375.66    4.80
 -12   0   2  377.36    5.50
  10   0  -2  218.68    3.30
 -10   0   2  216.48    3.60
 -10   0   2  214.08    3.00
  -8   0   2   21.30    0.90
   8   0  -2   21.00    0.80
  -8   0   2   21.60    0.70
  -6   0   2 9824.72  116.79
   6   0  -2 9999.00  113.39
  -6   0   2 9058.79  103.09
  -4   0   2 1299.57   15.30
  -4   0   2 1316.27   16.80
   4   0  -2 1308.07   13.00
  -2   0   2 1263.57   17.30
   2   0  -2 1227.78   12.30
  -2   0   2 1235.68   13.70
   0   0   2 3724.43   45.30
   0   0   2 3719.23   47.70
   0   0  -2 3703.33   51.59
  -2   0  -2 5390.36   68.19
   2   0   2 5075.49   64.69
   2   0   2 5501.05   61.59
  -4   0  -2 4489.35   58.49
  -4   0  -2 4642.84   64.99
   4   0   2 4310.17   54.59
   6   0   2  779.62    8.20
  -6   0  -2  802.32    8.60
  -6   0  -2  802.12    9.00
  -8   0  -2  113.19    2.20
   8   0   2  113.19    2.00
  -8   0  -2  111.99    2.50
  10   0   2  260.77    3.80
 -10   0  -2  260.17    3.90
 -10   0  -2  259.47    4.40
  12   0   2   22.60    1.00
 -12   0  -2   22.10    1.00
 -12   0  -2   21.00    1.20
  14   0   2   23.30    1.10
 -14   0  -2   25.40    1.40
 -14   0  -2   24.00    1.10
 -16   0  -2   49.30    2.10
 -16   0  -2   52.29    1.80
  16   0   2   49.80    1.70
 -18   0  -2   70.19    2.60
 -18   0  -2   68.39    2.10
  18   0   2   70.29    2.20
  20   0   2   -0.20    0.10
 -20   0  -2    0.00    0.40
 -20   0  -2    0.10    0.20
 -22   0  -2   42.10    2.20
  22   0   2   33.00    2.00
 -24   0  -2   46.50    2.40
 -26   0  -2   19.00    1.60
 -28   0  -2   16.70    1.40
  33  -1  -2    0.80    0.20
  33   1  -2    1.20    0.20
  31  -1  -2   10.50    0.90
  31   1  -2    9.70    0.80
  29  -1  -2    8.10    0.80
 -27  -1   2   -0.20    0.20
  27  -1  -2    0.60    0.20
 -27   1   2    0.50    0.30
  25  -1  -2   14.90    1.20
 -25  -1   2   15.60    1.30
  25   1  -2   15.40    0.90
 -25   1   2   15.70    1.20
  23  -1  -2    1.10    0.40
 -23  -1   2    1.20    0.40
 -23  -1   2    0.70    0.40
  23   1  -2    0.40    0.20
 -23   1   2    0.30    0.40
 -21  -1   2   31.50    1.70
  21  -1  -2   28.90    1.10
 -21  -1   2   29.40    1.40
 -21   1   2   29.00    1.50
  21   1  -2   31.50    1.50
 -21   1   2   29.70    1.70
  19  -1  -2   -0.20    0.10
 -19  -1   2   -0.30    0.30
 -19  -1   2    0.00    0.20
 -19   1   2    0.40    0.40
  19   1  -2   -0.20    0.20
 -19   1   2    0.00    0.40
  17  -1  -2   13.60    0.80
 -17  -1   2   12.80    0.80
 -17  -1   2   13.10    1.10
 -17   1   2   12.30    1.10
  17   1  -2   13.00    0.90
 -17   1   2   12.30    0.90
  15  -1  -2    5.30    0.50
 -15  -1   2    5.70    0.50
 -15  -1   2    6.40    0.80
  15   1  -2    5.90    0.60
 -15   1   2    5.70    0.70
 -15   1   2    6.30    0.90
  13  -1  -2  507.25    6.10
 -13  -1   2  499.75    6.90
 -13  -1   2  488.75    5.80
 -13   1   2  506.15    6.90
 -13   1   2  506.85    6.40
  13   1  -2  507.15    6.60
  11  -1  -2   34.80    1.10
 -11  -1   2   34.70    0.90
 -11  -1   2   34.60    1.30
 -11   1   2   34.40    1.20
 -11   1   2   35.30    1.40
  11   1  -2   34.60    1.20
  -9  -1   2   17.20    0.50
   9  -1  -2   17.00    0.70
  -9  -1   2   16.70    0.90
   9   1  -2   16.90    0.80
  -9   1   2   16.10    0.80
  -9   1   2   16.60    0.90
  -7  -1   2  712.03    8.00
  -7  -1   2  697.23    6.70
   7  -1  -2  701.83    7.50
   7   1  -2  681.53    7.80
  -7   1   2  700.93    7.90
  -7   1   2  709.63    7.70
   5  -1  -2  340.37    4.10
  -5  -1   2  335.87    4.40
  -5   1   2  345.57    4.20
  -5   1   2  342.87    4.30
   5   1  -2  341.77    4.40
  -3  -1   2  928.71    9.50
  -3  -1   2  924.21    9.10
   3  -1  -2  910.71    9.40
  -3   1   2  920.61    9.20
  -3   1   2  906.71    9.40
   3   1  -2  900.01    9.50
   1  -1  -2 1053.49   10.80
  -1  -1   2 1076.89   10.80
  -1   1   2 1078.79   10.80
  -1   1   2 1080.39   10.30
   1   1  -2 1067.79   10.40
   1   1  -2 1067.09   10.80
  -1  -1  -2  385.26    4.60
   1  -1   2  381.16    4.60
  -1   1  -2  388.66    4.60
  -1   1  -2  387.86    4.50
   1   1   2  392.76    4.70
   3  -1   2  634.34    7.10
  -3  -1  -2  649.83    7.20
  -3   1  -2  655.63    7.00
   3   1   2  650.73    7.20
  -3   1  -2  641.64    7.10
  -5  -1  -2   19.10    0.80
   5  -1   2   19.90    0.80
  -5   1  -2   19.00    0.70
  -5   1  -2   20.00    0.90
   5   1   2   19.30    0.90
   7  -1   2    4.20    0.40
  -7  -1  -2    5.10    0.60
   7   1   2    4.50    0.60
  -7   1  -2    4.80    0.60
   7   1   2    4.50    0.30
  -7   1  -2    5.30    0.50
   9  -1   2  131.49    2.60
  -9  -1  -2  130.19    2.60
   9   1   2  131.79    2.10
  -9   1  -2  131.89    2.30
  -9   1  -2  132.29    2.80
 -11  -1  -2   16.90    1.10
  11  -1   2   16.90    0.90
 -11  -1  -2   16.30    0.90
 -11   1  -2   16.40    0.80
  11   1   2   16.00    0.70
 -11   1  -2   17.60    1.10
 -13  -1  -2    7.60    0.70
  13  -1   2    8.90    0.70
 -13  -1  -2    7.80    0.90
 -13   1  -2    9.80    1.00
 -13   1  -2    9.40    0.70
  13   1   2    8.60    0.50
  15  -1   2    0.70    0.20
 -15  -1  -2    0.90    0.40
 -15  -1  -2    1.00    0.50
 -15   1  -2    0.50    0.40
 -15   1  -2    0.40    0.30
  15   1   2    0.80    0.20
 -17  -1  -2    5.60    0.80
  17  -1   2    8.00    0.70
 -17  -1  -2    5.70    0.90
 -17   1  -2    6.60    0.60
  17   1   2    6.30    0.50
 -17   1  -2    7.30    1.10
  19  -1   2   48.00    1.90
 -19  -1  -2   49.40    1.90
 -19  -1  -2   48.50    2.20
 -19   1  -2   46.10    1.60
  19   1   2   43.50    1.60
 -19   1  -2   47.80    2.20
 -21  -1  -2    1.10    0.40
  21  -1   2    1.70    0.40
 -21   1  -2    1.10    0.50
 -23  -1  -2   13.20    1.00
  23  -1   2   11.50    0.80
 -23   1  -2   13.70    1.30
  25   1   2    4.10    0.80
 -25   1  -2    2.70    0.80
 -27   1  -2    2.10    0.60
  27   1   2    3.90    0.80
  29   1   2    8.20    0.80
 -29   1  -2    5.40    1.00
  32  -2  -2   -0.10    0.20
  32   2  -2   -0.60    0.20
 -30  -2   2    3.00    0.50
  30  -2  -2    3.50    0.30
 -30   2   2    2.60    0.50
 -28  -2   2    0.20    0.20
  28  -2  -2   -0.10    0.10
 -28   2   2    0.30    0.20
  28   2  -2    0.10    0.20
 -26  -2   2    1.40    0.40
  26  -2  -2    1.10    0.30
  26   2  -2    0.50    0.20
 -26   2   2    0.50    0.40
 -24  -2   2    1.50    0.50
  24  -2  -2    1.60    0.50
 -24   2   2    1.40    0.50
  24   2  -2    1.50    0.40
 -22  -2   2    2.60    0.70
  22  -2  -2    2.20    0.60
  22   2  -2    2.50    0.60
 -22   2   2    2.60    0.60
 -20  -2   2   68.19    2.00
  20  -2  -2   70.99    2.60
 -20  -2   2   74.09    2.60
 -20   2   2   68.49    2.40
  20   2  -2   72.49    2.40
 -18  -2   2  123.99    2.60
 -18  -2   2  125.59    3.30
  18  -2  -2  126.59    3.40
  18  -2  -2  134.29    2.50
 -18   2   2  126.69    3.20
  18   2  -2  128.29    3.20
  16  -2  -2  189.28    3.00
 -16  -2   2  184.78    3.10
 -16  -2   2  186.58    3.90
 -16   2   2  187.38    3.70
  16   2  -2  190.98    3.80
 -14  -2   2   45.40    1.20
  14  -2  -2   45.00    1.20
 -14  -2   2   45.10    1.70
 -14   2   2   45.50    1.60
 -14   2   2   46.60    1.80
  14   2  -2   46.00    1.70
  12  -2  -2   90.99    1.70
 -12  -2   2   88.79    2.30
 -12  -2   2   89.39    1.60
  12   2  -2   91.69    2.30
 -12   2   2   87.49    2.30
 -12   2   2   89.59    2.20
  10  -2  -2  490.25    5.50
 -10  -2   2  488.35    6.50
 -10   2   2  490.55    6.50
 -10   2   2  497.05    6.30
  10   2  -2  494.85    6.40
   8  -2  -2  358.66    4.20
  -8  -2   2  357.46    5.00
  -8   2   2  361.86    4.90
  -8   2   2  350.96    4.90
   8   2  -2  357.36    4.90
  -6  -2   2  698.93    8.20
   6  -2  -2  717.33    7.50
   6   2  -2  714.73    8.10
  -6   2   2  720.93    8.20
  -6   2   2  717.13    7.90
   4  -2  -2  445.26    5.00
  -4  -2   2  442.56    5.50
  -4   2   2  439.56    5.60
  -4   2   2  439.26    5.10
   4   2  -2  435.46    5.40
  -2  -2   2 2502.65   40.60
   2  -2  -2 2657.93   34.00
   2  -2  -2 2638.14   35.80
   2   2  -2 2654.83   31.50
  -2   2   2 2669.83   39.20
   2   2  -2 2580.64   36.90
   0  -2  -2 1353.96   13.50
   0  -2   2 1363.46   13.80
   0  -2  -2 1311.67   14.60
   0   2  -2 1349.77   13.40
   0   2  -2 1338.67   13.10
   0   2   2 1359.16   13.70
   2  -2   2  173.48    2.90
  -2  -2  -2  168.78    2.70
  -2   2  -2  174.18    2.60
  -2   2  -2  171.28    2.60
   2   2   2  175.28    2.80
   4  -2   2    9.30    0.70
  -4  -2  -2    9.30    0.60
   4   2   2    9.20    0.60
  -4   2  -2    9.40    0.50
  -4   2  -2    9.30    0.60
  -6  -2  -2   86.39    2.00
   6  -2   2   89.69    2.10
  -6   2  -2   87.49    1.60
   6   2   2   87.09    2.00
  -6   2  -2   88.29    2.10
   8  -2   2  801.42    9.40
  -8  -2  -2  807.62    9.40
  -8   2  -2  798.62    9.50
   8   2   2  810.72    9.50
   8   2   2  807.92    8.00
  -8   2  -2  812.72    8.50
  10  -2   2   59.79    1.80
 -10  -2  -2   58.49    1.80
 -10   2  -2   60.99    1.40
  10   2   2   58.19    1.80
  10   2   2   59.39    1.30
  12  -2   2  136.39    3.10
 -12  -2  -2  136.69    3.10
  12   2   2  138.29    3.10
  12   2   2  138.19    2.30
 -12   2  -2  133.79    2.40
 -14  -2  -2    1.80    0.50
  14  -2   2    1.40    0.40
 -14   2  -2    1.50    0.30
  14   2   2    1.20    0.40
  14   2   2    1.20    0.20
 -14   2  -2    1.20    0.50
 -16  -2  -2   51.29    2.00
  16  -2   2   53.29    2.00
 -16   2  -2   53.39    1.50
 -16   2  -2   49.80    2.20
  16   2   2   52.89    2.10
  16   2   2   50.19    1.50
 -18  -2  -2   10.40    1.00
  18  -2   2    9.40    0.90
 -18   2  -2    9.20    1.20
  18   2   2    8.90    0.90
 -20  -2  -2    1.90    0.50
  20  -2   2    1.70    0.50
  20   2   2    2.50    0.60
 -20   2  -2    1.20    0.60
  22  -2   2    1.70    0.30
 -22  -2  -2    2.00    0.50
 -22   2  -2    1.90    0.60
  22   2   2    2.30    0.60
 -24  -2  -2   10.40    1.00
  24  -2   2    9.50    0.80
 -24   2  -2   10.20    1.40
  24   2   2   11.80    1.10
 -26   2  -2    0.90    0.50
  26   2   2    1.50    0.30
  28   2   2    1.30    0.30
 -28   2  -2    0.20    0.30
  30   2   2   -0.20    0.20
  31  -3  -2    0.20    0.20
 -31  -3   2    0.60    0.20
 -31   3   2    1.50    0.20
 -29  -3   2    2.90    0.50
  29  -3  -2    4.20    0.70
  29   3  -2    2.90    0.50
 -29   3   2    3.20    0.60
  27  -3  -2    0.10    0.20
 -27  -3   2    0.60    0.20
 -27   3   2    0.90    0.30
  25  -3  -2   35.50    2.00
 -25  -3   2   32.60    1.90
 -25   3   2   34.70    1.90
  25   3  -2   31.60    1.80
 -23  -3   2   98.69    3.20
  23  -3  -2   98.19    3.40
  23   3  -2  103.09    3.20
 -23   3   2   99.89    3.20
 -21  -3   2   49.99    2.20
  21  -3  -2   51.29    2.30
 -21   3   2   48.70    2.20
  21   3  -2   49.40    2.10
  19  -3  -2  150.98    3.90
 -19  -3   2  152.58    3.70
 -19   3   2  147.59    3.70
  19   3  -2  148.39    3.70
  17  -3  -2   62.89    2.30
 -17  -3   2   60.19    2.20
  17   3  -2   61.19    2.20
  17   3  -2   62.39    1.50
 -17   3   2   56.19    2.20
  15  -3  -2   -0.10    0.20
  15  -3  -2   -0.10    0.10
 -15  -3   2    0.10    0.30
  15   3  -2    0.10    0.20
  15   3  -2    0.10    0.10
 -15   3   2    0.30    0.40
  13  -3  -2   68.29    1.40
  13  -3  -2   69.39    2.20
 -13  -3   2   68.29    2.10
  13   3  -2   68.49    1.40
  13   3  -2   69.39    2.20
 -13   3   2   70.19    2.20
  11  -3  -2    1.10    0.30
 -11  -3   2    0.80    0.40
  11  -3  -2    1.20    0.20
  11   3  -2    1.40    0.10
 -11   3   2    1.30    0.50
  11   3  -2    1.20    0.40
   9  -3  -2  239.58    3.00
  -9  -3   2  233.28    4.00
   9  -3  -2  234.88    3.90
   9   3  -2  234.48    4.00
  -9   3   2  238.28    4.10
   9   3  -2  236.48    2.70
   7  -3  -2  102.79    1.70
  -7  -3   2  100.39    2.30
   7  -3  -2  100.49    2.20
  -7   3   2  103.29    2.50
   7   3  -2  103.59    2.30
  -5  -3   2    1.00    0.40
   5  -3  -2    1.40    0.30
   5  -3  -2    1.40    0.30
  -5   3   2    1.70    0.50
   5   3  -2    1.70    0.20
   5   3  -2    1.10    0.30
   3  -3  -2  356.76    4.40
   3  -3  -2  360.16    4.40
  -3  -3   2  368.76    5.10
   3   3  -2  350.86    3.90
  -3   3   2  361.66    5.10
   3   3  -2  355.56    4.70
   1  -3  -2    5.30    0.50
   1  -3  -2    5.20    0.40
  -1  -3   2    5.50    0.70
   1   3  -2    5.40    0.50
   1   3  -2    5.10    0.40
  -1   3   2    4.40    0.60
  -1  -3  -2    0.40    0.20
   1  -3   2    0.10    0.20
  -1  -3  -2    0.20    0.10
  -1   3  -2    1.20    0.30
  -1   3  -2    0.30    0.20
   1   3   2    0.60    0.30
  -3  -3  -2  156.88    2.80
   3  -3   2  154.58    3.00
  -3   3  -2  155.08    2.40
  -3   3  -2  152.08    2.70
   3   3   2  154.28    2.90
   5  -3   2   23.20    1.10
  -5  -3  -2   23.40    1.10
  -5   3  -2   22.40    1.00
  -5   3  -2   21.00    0.80
   5   3   2   22.40    1.10
   7  -3   2    9.60    0.80
  -7  -3  -2   10.10    0.80
   7   3   2    9.90    0.80
  -7   3  -2    9.30    0.80
  -7   3  -2    9.70    0.50
  -9  -3  -2   10.70    0.40
   9  -3   2    9.70    0.80
  -9  -3  -2   10.50    0.80
   9   3   2   10.40    0.80
  -9   3  -2   10.30    0.90
  -9   3  -2   10.30    0.50
 -11  -3  -2    8.20    0.80
  11  -3   2    7.50    0.80
 -11  -3  -2    8.50    0.40
 -11   3  -2    8.20    0.90
  11   3   2    8.20    0.80
 -11   3  -2    7.80    0.50
 -13  -3  -2   71.09    2.30
  13  -3   2   72.19    2.40
 -13   3  -2   67.39    2.40
  13   3   2   70.09    2.20
 -13   3  -2   66.99    1.40
  15  -3   2    2.80    0.60
 -15  -3  -2    3.00    0.70
 -15   3  -2    2.20    0.70
  15   3   2    2.50    0.60
 -17  -3  -2    9.90    1.20
  17  -3   2   11.30    1.00
 -17   3  -2   10.70    1.10
  17   3   2   11.70    1.00
 -19  -3  -2    8.90    1.10
  19  -3   2    7.90    0.80
  19   3   2    9.40    0.90
 -19   3  -2    9.20    1.20
  21  -3   2    3.90    0.70
 -21  -3  -2    3.90    0.80
 -21   3  -2    2.30    0.70
  21   3   2    3.20    0.70
 -23  -3  -2    3.10    0.70
  23  -3   2    4.20    0.70
  23   3   2    3.10    0.60
 -23   3  -2    3.90    0.80
 -25  -3  -2    5.90    0.90
  25  -3   2    5.80    0.60
 -25   3  -2    6.50    1.20
  25   3   2    7.20    0.80
  27  -3   2   -0.20    0.20
 -27   3  -2    0.60    0.30
  27   3   2    0.40    0.20
  29   3   2   -0.70    0.20
 -32   4   2   14.30    0.90
  30  -4  -2    1.20    0.20
 -30   4   2    1.30    0.40
  30   4  -2    0.70    0.20
 -28  -4   2    7.10    0.70
  28  -4  -2    7.80    0.80
 -28   4   2    6.50    1.00
  28   4  -2    6.90    1.00
  26  -4  -2   14.20    1.30
 -26  -4   2   16.30    1.30
  26   4  -2   16.20    1.30
 -26   4   2   15.50    1.40
 -24  -4   2   99.19    3.30
  24  -4  -2  102.49    3.60
  24   4  -2  101.29    3.40
 -24   4   2   99.99    3.40
 -22  -4   2   37.20    1.90
  22  -4  -2   38.00    2.10
 -22   4   2   39.90    2.10
  22   4  -2   36.80    2.00
  20  -4  -2   35.50    1.90
 -20  -4   2   33.10    1.80
  20   4  -2   37.50    1.90
 -20   4   2   34.90    1.90
 -18  -4   2    3.90    0.80
  18  -4  -2    3.70    0.80
  18   4  -2    3.40    0.80
 -18   4   2    2.70    0.70
  16  -4  -2  236.48    4.90
 -16  -4   2  238.28    4.70
 -16   4   2  235.48    4.80
  16   4  -2  238.18    4.80
 -14  -4   2  242.48    4.60
  14  -4  -2  246.78    4.80
  14   4  -2  243.68    4.70
 -14   4   2  242.48    4.70
  14   4  -2  246.78    3.30
  12  -4  -2   41.40    1.70
 -12  -4   2   41.40    1.70
  12   4  -2   42.20    1.70
  12   4  -2   42.50    1.00
 -12   4   2   42.50    1.80
  10  -4  -2  819.52    8.20
  10  -4  -2  826.52   10.00
 -10  -4   2  809.12   10.00
  10   4  -2  807.12   10.00
 -10   4   2  808.32   10.10
  10   4  -2  806.42    8.30
   8  -4  -2  672.03    8.30
   8  -4  -2  667.23    7.00
  -8  -4   2  666.13    8.50
   8   4  -2  667.13    8.40
  -8   4   2  678.03    8.70
   8   4  -2  662.13    6.90
   6  -4  -2  515.85    6.60
   6  -4  -2  514.95    5.80
  -6  -4   2  513.45    6.90
  -6   4   2  511.65    7.10
   6   4  -2  512.95    5.50
   6   4  -2  508.55    6.70
   4  -4  -2   25.60    1.00
   4  -4  -2   26.50    0.90
  -4  -4   2   26.70    1.30
   4   4  -2   27.30    1.10
   4   4  -2   26.70    0.80
  -4   4   2   27.60    1.40
   2  -4  -2  568.14    6.60
   2  -4  -2  568.44    6.60
  -2  -4   2  573.44    7.40
   2   4  -2  573.64    6.40
   2   4  -2  566.04    6.90
  -2   4   2  578.84    7.60
   0  -4   2    0.50    0.30
   0  -4  -2    0.40    0.20
   0  -4  -2    0.50    0.20
   0   4  -2    0.60    0.20
   0   4   2    0.90    0.50
   0   4  -2    0.50    0.20
  -2  -4  -2  599.74    7.40
   2  -4   2  606.84    8.00
  -2  -4  -2  605.04    6.50
   2   4   2  614.04    7.80
  -2   4  -2  616.64    7.00
  -2   4  -2  605.54    7.20
  -4  -4  -2 1664.53   17.40
  -4  -4  -2 1663.53   15.90
   4  -4   2 1665.53   18.00
  -4   4  -2 1667.73   17.30
   4   4   2 1700.93   17.60
  -4   4  -2 1688.13   16.50
   6  -4   2    3.20    0.60
  -6  -4  -2    2.80    0.50
  -6   4  -2    2.20    0.50
   6   4   2    1.80    0.50
  -6   4  -2    2.50    0.40
  -8  -4  -2  123.29    1.80
   8  -4   2  125.19    3.10
  -8  -4  -2  123.89    2.90
   8   4   2  124.39    2.90
  -8   4  -2  124.19    2.00
  -8   4  -2  121.29    2.90
 -10  -4  -2   32.60    1.60
  10  -4   2   36.30    1.70
 -10  -4  -2   33.50    0.90
 -10   4  -2   32.50    1.60
  10   4   2   32.10    1.50
 -10   4  -2   33.60    0.90
 -12  -4  -2  613.54    8.60
  12  -4   2  615.94    8.90
 -12  -4  -2  628.34    8.10
  12   4   2  620.74    8.50
 -12   4  -2  612.74    8.70
 -14  -4  -2   55.49    2.20
  14  -4   2   56.29    2.30
 -14   4  -2   58.89    2.40
  14   4   2   55.89    2.10
 -16  -4  -2  186.58    4.40
  16  -4   2  185.68    4.50
 -16   4  -2  184.98    4.50
  16   4   2  192.68    4.20
 -18  -4  -2   33.70    1.90
  18  -4   2   35.50    1.90
 -18   4  -2   32.10    1.90
  18   4   2   34.90    1.80
 -20  -4  -2   12.70    1.20
  20  -4   2   14.00    1.20
 -20   4  -2   12.20    1.30
  20   4   2   12.80    1.00
  22  -4   2    6.00    0.90
 -22  -4  -2    7.20    1.10
 -22   4  -2    5.70    1.00
  22   4   2    6.60    0.70
  24  -4   2   26.00    1.60
 -24  -4  -2   23.20    1.60
 -24   4  -2   23.30    1.80
  24   4   2   22.40    1.40
  26  -4   2    5.30    0.60
 -26  -4  -2    4.80    0.90
  26   4   2    4.40    0.50
 -26   4  -2    5.20    1.00
 -28  -4  -2    0.30    0.20
  28  -4   2    0.40    0.20
  28   4   2   -0.20    0.20
  31   5  -2    1.80    0.40
  29  -5  -2    0.60    0.20
  29   5  -2    0.30    0.30
 -29   5   2    0.40    0.20
  27  -5  -2   -0.20    0.20
 -27  -5   2    0.20    0.20
 -27   5   2    0.30    0.30
  27   5  -2   -0.40    0.20
  25  -5  -2   12.90    1.20
 -25  -5   2   13.10    1.10
  25   5  -2   13.70    1.20
 -25   5   2   16.70    1.40
  23  -5  -2   40.80    2.20
 -23  -5   2   43.90    2.10
 -23   5   2   42.90    2.30
  23   5  -2   42.20    2.20
  21  -5  -2    3.70    0.80
 -21  -5   2    3.90    0.70
  21   5  -2    3.10    0.80
 -21   5   2    4.30    0.90
 -19  -5   2  168.78    4.10
  19  -5  -2  174.88    4.60
 -19   5   2  171.78    4.40
  19   5  -2  172.08    4.40
 -17  -5   2   15.60    1.20
  17  -5  -2   13.80    1.20
 -17   5   2   14.20    1.30
  17   5  -2   14.30    1.20
  15  -5  -2   52.89    2.20
 -15  -5   2   51.19    2.10
 -15   5   2   52.69    2.30
  15   5  -2   51.79    2.20
  13  -5  -2  134.99    3.40
 -13  -5   2  130.29    3.30
  13   5  -2  135.09    3.40
 -13   5   2  128.29    3.50
  11  -5  -2   21.90    1.30
 -11  -5   2   20.90    1.30
  11   5  -2   21.40    0.80
 -11   5   2   21.60    1.50
  11   5  -2   20.80    1.30
   9  -5  -2    0.30    0.10
   9  -5  -2    0.40    0.30
  -9  -5   2    0.10    0.40
   9   5  -2    0.00    0.20
   9   5  -2    0.00    0.20
  -9   5   2    0.00    0.50
   7  -5  -2  198.08    3.70
   7  -5  -2  198.48    2.80
  -7  -5   2  196.78    3.90
   7   5  -2  195.38    3.80
   7   5  -2  197.88    2.90
  -7   5   2  194.38    4.10
   5  -5  -2    3.60    0.60
   5  -5  -2    3.60    0.40
  -5  -5   2    2.60    0.50
   5   5  -2    3.50    0.60
   5   5  -2    3.70    0.50
  -5   5   2    3.20    0.80
   3  -5  -2   88.99    2.20
  -3  -5   2   90.99    2.50
   3  -5  -2   91.19    2.00
   3   5  -2   89.89    2.20
   3   5  -2   89.29    1.90
  -3   5   2   90.19    2.70
   1  -5  -2    1.80    0.40
  -1  -5   2    1.10    0.50
   1  -5  -2    1.90    0.40
  -1   5   2    2.20    0.70
   1   5  -2    1.80    0.40
   1   5  -2    1.70    0.40
  -1  -5  -2  531.15    6.40
   1  -5   2  530.15    7.60
  -1  -5  -2  532.75    6.90
   1   5   2  536.65    7.50
  -1   5  -2  538.95    6.60
  -1   5  -2  549.35    6.80
  -3  -5  -2    3.70    0.50
   3  -5   2    3.40    0.70
  -3  -5  -2    3.10    0.60
  -3   5  -2    3.60    0.50
   3   5   2    3.70    0.70
  -3   5  -2    3.60    0.60
  -5  -5  -2   94.49    2.50
   5  -5   2   97.79    2.80
  -5  -5  -2   95.39    1.80
  -5   5  -2   93.59    1.90
  -5   5  -2   97.29    2.50
   5   5   2   95.79    2.60
   7  -5   2   40.70    1.90
  -7  -5  -2   40.90    1.00
  -7  -5  -2   40.90    1.70
   7   5   2   40.00    1.70
  -7   5  -2   41.70    1.70
  -7   5  -2   42.10    1.10
   9  -5   2   -0.10    0.40
  -9  -5  -2    0.00    0.30
   9   5   2    0.00    0.40
  -9   5  -2   -0.10    0.40
 -11  -5  -2   51.29    2.10
  11  -5   2   51.59    2.20
  11   5   2   51.79    2.00
 -11   5  -2   48.10    2.10
  13  -5   2   86.49    3.00
 -13  -5  -2   87.09    2.90
 -13   5  -2   86.09    2.90
  13   5   2   85.69    2.70
  15  -5   2    3.10    0.70
 -15  -5  -2    5.40    1.00
  15   5   2    2.30    0.60
 -15   5  -2    2.00    0.70
 -17  -5  -2    0.80    0.50
  17  -5   2    0.10    0.20
 -17   5  -2    0.30    0.50
  17   5   2    0.40    0.30
 -19  -5  -2   29.50    1.80
  19  -5   2   30.10    1.90
  19   5   2   31.60    1.70
 -19   5  -2   28.30    1.90
 -21  -5  -2    1.10    0.50
  21  -5   2    1.00    0.40
 -21   5  -2    1.60    0.60
  21   5   2    1.80    0.40
 -23  -5  -2   36.60    2.10
  23  -5   2   34.20    2.00
 -23   5  -2   35.20    2.20
  23   5   2   33.60    1.80
 -25  -5  -2    1.00    0.40
  25  -5   2    0.70    0.20
 -25   5  -2    0.80    0.40
  25   5   2    0.80    0.20
 -27  -5  -2    0.30    0.20
  27  -5   2   -0.30    0.20
  28  -6  -2    4.60    0.80
 -28   6   2    3.50    0.70
  28   6  -2    3.10    0.60
  26  -6  -2    0.60    0.30
  26   6  -2    1.40    0.40
 -26   6   2    1.90    0.50
 -24  -6   2    2.90    0.50
  24  -6  -2    2.60    0.70
 -24   6   2    3.50    0.90
  24   6  -2    2.50    0.60
  22  -6  -2    9.70    1.40
 -22  -6   2    9.10    0.90
 -22   6   2    8.90    1.30
  22   6  -2   10.60    1.10
  20  -6  -2   61.09    2.80
 -20  -6   2   57.79    2.40
 -20   6   2   58.99    2.70
  20   6  -2   57.69    2.60
  18  -6  -2   56.09    2.60
 -18  -6   2   53.79    2.30
 -18   6   2   57.09    2.60
  18   6  -2   61.59    2.60
 -16  -6   2   25.70    1.50
  16  -6  -2   25.20    1.70
 -16   6   2   25.60    1.70
  16   6  -2   25.40    1.60
  14  -6  -2    1.80    0.60
 -14  -6   2    1.70    0.60
 -14   6   2    0.30    0.60
  14   6  -2    1.10    0.50
  12  -6  -2   56.19    2.30
 -12  -6   2   53.79    2.20
 -12   6   2   60.39    2.50
  12   6  -2   50.69    2.10
 -10  -6   2  233.58    4.60
  10  -6  -2  237.98    4.70
  10   6  -2  244.48    4.50
  10   6  -2  234.38    4.70
 -10   6   2  233.58    5.00
  -8  -6   2  133.69    3.40
   8  -6  -2  133.99    3.30
   8  -6  -2  141.29    2.30
  -8   6   2  138.59    3.70
   8   6  -2  139.59    3.40
   8   6  -2  136.39    2.60
   6  -6  -2  282.97    4.00
  -6  -6   2  281.37    5.20
   6  -6  -2  287.97    4.90
   6   6  -2  284.47    4.20
  -6   6   2  279.47    5.40
   6   6  -2  289.27    5.00
   4  -6  -2  292.87    4.90
  -4  -6   2  291.47    5.20
   4  -6  -2  290.77    4.20
   4   6  -2  287.87    4.30
   4   6  -2  285.27    4.80
  -4   6   2  289.97    5.50
   2  -6  -2  568.74    7.10
  -2  -6   2  565.74    8.20
   2  -6  -2  571.04    7.50
   2   6  -2  562.04    7.10
  -2   6   2  572.54    8.40
   2   6  -2  565.74    7.40
   0  -6  -2  115.39    2.60
   0  -6  -2  114.89    2.50
   0  -6   2  111.79    3.10
   0   6  -2  115.89    2.50
   0   6  -2  116.19    2.60
   0   6   2  111.29    3.20
   2  -6   2   10.40    1.20
  -2  -6  -2    8.40    0.80
  -2  -6  -2    9.60    0.70
  -2   6  -2    9.10    0.70
   2   6   2    8.70    1.10
  -2   6  -2    9.30    0.90
  -4  -6  -2   23.00    1.30
   4  -6   2   21.90    1.50
  -4  -6  -2   23.00    1.00
  -4   6  -2   23.00    1.30
  -4   6  -2   22.70    1.00
   4   6   2   24.30    1.60
  -6  -6  -2   41.10    1.80
  -6  -6  -2   42.20    1.20
   6  -6   2   40.90    2.00
   6   6   2   43.20    2.00
  -6   6  -2   44.00    1.90
  -6   6  -2   42.70    1.20
   8  -6   2  346.37    6.40
  -8  -6  -2  344.47    6.00
   8   6   2  352.66    6.10
  -8   6  -2  350.86    6.00
 -10  -6  -2  126.29    3.40
  10  -6   2  131.69    3.80
  10   6   2  128.19    3.40
 -10   6  -2  123.89    3.40
 -12  -6  -2   34.20    1.80
  12  -6   2   36.20    2.00
 -12   6  -2   36.80    1.90
  12   6   2   34.50    1.80
  14  -6   2    2.10    0.70
 -14  -6  -2    1.50    0.60
 -14   6  -2    1.40    0.60
  14   6   2    1.30    0.50
  16  -6   2    4.60    1.00
 -16  -6  -2    4.90    0.90
 -16   6  -2    3.30    0.80
  16   6   2    4.30    0.80
  18  -6   2    0.30    0.30
 -18  -6  -2    0.30    0.40
 -18   6  -2    0.30    0.40
  20  -6   2    0.30    0.20
 -20  -6  -2    0.60    0.40
 -20   6  -2    0.70    0.40
  20   6   2    0.10    0.10
 -22  -6  -2    3.50    0.80
  22  -6   2    2.50    0.60
  22   6   2    3.20    0.40
 -22   6  -2    3.20    0.80
  24  -6   2   -0.50    0.20
 -24  -6  -2   -0.20    0.20
 -24   6  -2   -0.20    0.30
  26  -6   2    8.00    0.70
 -26  -6  -2   10.10    0.90
 -27   7   2    0.30    0.30
  27   7  -2    0.60    0.20
  25  -7  -2    3.10    0.70
 -25   7   2    5.40    1.00
  25   7  -2    4.50    0.90
  23  -7  -2    1.80    0.50
 -23  -7   2    2.50    0.30
 -23   7   2    3.00    0.70
  23   7  -2    2.30    0.60
  21  -7  -2    2.50    0.70
 -21  -7   2    3.00    0.60
 -21   7   2    4.80    1.00
  21   7  -2    3.20    0.80
  19  -7  -2    0.10    0.30
 -19  -7   2    0.40    0.20
 -19   7   2    0.00    0.50
  19   7  -2    0.30    0.30
  17  -7  -2   37.80    2.10
 -17  -7   2   36.80    1.90
 -17   7   2   38.40    2.20
  17   7  -2   35.50    2.00
 -15  -7   2    3.90    0.80
  15  -7  -2    2.50    0.70
  15   7  -2    3.70    0.80
 -15   7   2    2.90    0.80
  13  -7  -2    7.50    1.10
 -13  -7   2    6.40    1.00
  13   7  -2    6.40    1.10
 -13   7   2    7.10    1.20
 -11  -7   2    7.50    1.10
  11  -7  -2    8.40    1.10
  11   7  -2    9.30    1.20
 -11   7   2    9.30    1.30
   9  -7  -2   16.50    1.30
  -9  -7   2   13.00    1.20
   9   7  -2   15.90    1.20
  -9   7   2   14.80    1.60
  -7  -7   2  221.58    4.70
   7  -7  -2  226.28    4.60
  -7   7   2  215.18    5.00
   7   7  -2  231.78    3.80
   7   7  -2  223.98    4.60
  -5  -7   2   49.20    2.10
   5  -7  -2   50.19    1.50
   5  -7  -2   47.80    2.00
   5   7  -2   51.39    1.70
  -5   7   2   51.49    2.40
   5   7  -2   50.99    1.90
   3  -7  -2   29.20    1.50
   3  -7  -2   27.30    1.20
  -3  -7   2   29.70    1.70
   3   7  -2   27.70    1.30
  -3   7   2   27.00    1.90
   3   7  -2   29.70    1.40
  -1  -7   2   65.49    2.50
   1  -7  -2   66.19    2.10
   1  -7  -2   66.09    2.00
  -1   7   2   62.19    2.60
   1   7  -2   63.69    2.00
   1   7  -2   68.19    2.00
  -1  -7  -2  101.59    2.50
  -1  -7  -2  102.79    2.70
   1  -7   2   98.49    3.10
   1   7   2   99.39    3.20
  -1   7  -2   99.39    2.40
  -1   7  -2  101.99    2.70
   3  -7   2   36.70    2.00
  -3  -7  -2   36.40    1.40
  -3  -7  -2   36.30    1.60
   3   7   2   35.60    2.00
  -3   7  -2   37.10    1.40
  -3   7  -2   35.90    1.70
  -5  -7  -2    2.00    0.60
  -5  -7  -2    2.40    0.40
   5  -7   2    2.40    0.80
   5   7   2    2.00    0.80
  -5   7  -2    2.20    0.60
   7  -7   2    0.30    0.50
  -7  -7  -2    1.00    0.50
  -7   7  -2    0.50    0.50
   7   7   2    0.60    0.60
   9  -7   2   57.29    2.60
  -9  -7  -2   59.69    2.40
  -9   7  -2   57.59    2.40
   9   7   2   56.09    2.40
 -11  -7  -2   28.50    1.70
  11  -7   2   28.60    1.90
 -11   7  -2   26.90    1.70
  11   7   2   27.00    1.70
  13  -7   2    3.00    0.80
 -13  -7  -2    2.10    0.70
 -13   7  -2    2.00    0.70
  13   7   2    2.00    0.60
  15  -7   2    0.50    0.30
 -15  -7  -2   -0.10    0.20
  15   7   2   -0.10    0.20
 -15   7  -2   -0.30    0.30
 -17  -7  -2    1.00    0.50
  17  -7   2    2.30    0.70
  17   7   2    2.90    0.60
 -17   7  -2    3.30    0.80
 -19  -7  -2    6.90    1.10
  19  -7   2    7.90    1.30
 -19   7  -2    7.90    1.20
  19   7   2    6.60    0.60
 -21  -7  -2    1.00    0.50
  21  -7   2    0.70    0.30
  21   7   2    0.40    0.20
 -21   7  -2    1.90    0.50
  23  -7   2    3.90    0.40
 -23  -7  -2    3.40    0.80
 -23   7  -2    2.90    0.70
  24  -8  -2    4.70    0.80
 -24   8   2    6.10    1.00
  24   8  -2    6.20    1.10
  22  -8  -2   14.00    1.40
  22   8  -2   12.80    1.30
 -22   8   2   12.90    1.30
  20  -8  -2    1.40    0.60
 -20  -8   2    2.40    0.50
  20   8  -2    2.20    0.60
 -20   8   2    2.90    0.80
 -18  -8   2    0.10    0.20
  18  -8  -2    0.20    0.30
 -18   8   2    0.40    0.50
  18   8  -2    0.10    0.20
 -16  -8   2   56.59    2.40
  16  -8  -2   59.99    2.80
 -16   8   2   57.19    2.80
  16   8  -2   61.69    2.80
  14  -8  -2   47.50    2.40
 -14  -8   2   42.10    2.00
  14   8  -2   43.30    2.20
 -14   8   2   42.00    2.40
  12  -8  -2   74.99    2.90
 -12  -8   2   76.89    2.80
  12   8  -2   75.99    2.90
 -12   8   2   72.69    3.00
  10  -8  -2   23.80    1.60
 -10  -8   2   25.50    1.60
 -10   8   2   21.50    1.70
  10   8  -2   23.00    1.50
   8  -8  -2   12.80    1.20
  -8  -8   2   12.90    1.30
  -8   8   2   11.70    1.50
   8   8  -2   12.50    1.10
  -6  -8   2  751.82   10.80
   6  -8  -2  758.02   10.60
   6   8  -2  762.52   10.40
  -6   8   2  772.42   11.30
   4  -8  -2   12.40    0.70
   4  -8  -2   12.70    1.10
  -4  -8   2   13.30    1.30
  -4   8   2   12.40    1.50
   4   8  -2   12.70    1.00
   4   8  -2   13.10    0.80
   2  -8  -2    0.50    0.20
  -2  -8   2    0.20    0.50
   2  -8  -2    0.40    0.40
   2   8  -2    0.60    0.30
  -2   8   2   -0.10    0.70
   2   8  -2    0.30    0.30
   0  -8   2  169.38    4.40
   0  -8  -2  168.28    3.70
   0  -8  -2  169.78    3.60
   0   8  -2  167.78    3.70
   0   8  -2  168.38    3.50
   0   8   2  169.28    4.50
  -2  -8  -2  172.58    3.60
   2  -8   2  166.28    4.40
  -2  -8  -2  170.58    3.80
  -2   8  -2  167.48    3.40
   2   8   2  174.18    4.60
  -2   8  -2  168.58    3.90
  -4  -8  -2  155.78    3.80
   4  -8   2  160.88    4.40
  -4   8  -2  159.28    3.90
   4   8   2  163.78    4.40
  -6  -8  -2    2.30    0.60
   6  -8   2    3.00    0.90
  -6   8  -2    2.00    0.60
   6   8   2    3.60    0.90
  -8  -8  -2   42.20    2.10
   8  -8   2   41.90    2.30
   8   8   2   42.60    2.20
  -8   8  -2   38.40    2.00
 -10  -8  -2   82.39    3.00
  10  -8   2   86.79    3.40
  10   8   2   90.09    3.20
 -10   8  -2   85.49    3.10
  12  -8   2    9.50    1.40
 -12  -8  -2   10.80    1.10
  12   8   2   10.00    1.30
 -12   8  -2    9.60    1.30
 -14  -8  -2    0.50    0.30
  14  -8   2    0.40    0.30
 -14   8  -2    0.30    0.30
  14   8   2    0.00    0.30
 -16  -8  -2   16.90    1.40
  16  -8   2   17.40    1.60
 -16   8  -2   20.20    1.60
  16   8   2   15.00    1.20
  18  -8   2    1.30    0.40
 -18  -8  -2    1.20    0.40
 -18   8  -2    0.30    0.40
  20  -8   2    4.70    0.90
 -20  -8  -2    4.30    0.90
 -20   8  -2    5.00    1.00
 -22  -8  -2    6.00    1.10
  22  -8   2    7.70    0.70
 -22   8  -2    6.60    1.10
 -21   9   2    1.50    0.50
  21   9  -2    1.10    0.40
  19  -9  -2    2.60    0.70
  19   9  -2    3.80    0.90
 -19   9   2    3.30    0.80
  17  -9  -2    3.40    0.90
 -17  -9   2    2.60    0.50
  17   9  -2    1.60    0.50
 -17   9   2    2.90    0.90
 -15  -9   2    4.10    0.80
  15  -9  -2    2.80    0.70
  15   9  -2    2.90    0.80
 -15   9   2    2.90    0.80
 -13  -9   2   14.60    1.20
  13  -9  -2   14.40    1.40
  13   9  -2   14.30    1.30
 -13   9   2   12.70    1.60
  11  -9  -2    0.20    0.30
 -11  -9   2    0.70    0.30
  11   9  -2   -0.20    0.20
 -11   9   2    0.40    0.50
   9  -9  -2   37.20    2.10
  -9  -9   2   36.10    2.00
   9   9  -2   36.60    1.90
  -9   9   2   37.60    2.30
   7  -9  -2   24.60    1.60
  -7  -9   2   25.70    1.70
  -7   9   2   26.70    2.00
   7   9  -2   24.60    1.50
   5  -9  -2   37.20    1.90
  -5  -9   2   33.60    1.90
   5   9  -2   35.90    1.80
  -5   9   2   36.50    2.30
  -3  -9   2   56.19    2.60
   3  -9  -2   57.79    2.30
   3   9  -2   59.39    2.20
  -3   9   2   57.79    2.80
  -1  -9   2   29.00    1.90
   1  -9  -2   30.70    1.30
   1  -9  -2   29.30    1.60
   1   9  -2   29.00    1.50
  -1   9   2   28.60    2.10
   1   9  -2   27.50    1.30
  -1  -9  -2   47.00    1.90
   1  -9   2   46.40    2.40
  -1   9  -2   47.50    2.00
   1   9   2   45.60    2.50
   3  -9   2   10.50    1.40
  -3  -9  -2   13.00    1.00
   3   9   2   12.50    1.60
  -3   9  -2   12.10    1.10
  -5  -9  -2    0.20    0.20
   5  -9   2    0.00    0.50
  -5   9  -2    0.80    0.40
   5   9   2    0.40    0.60
   7  -9   2    2.00    0.70
  -7  -9  -2    0.80    0.30
   7   9   2    1.80    0.80
  -7   9  -2    2.00    0.60
   9  -9   2    7.80    1.40
  -9  -9  -2    6.60    1.10
   9   9   2    7.70    1.20
  -9   9  -2    6.50    1.00
  11  -9   2   25.90    2.00
 -11  -9  -2   22.40    1.60
  11   9   2   21.80    1.60
 -11   9  -2   23.40    1.60
 -13  -9  -2    1.60    0.50
  13  -9   2    0.90    0.30
  13   9   2    1.10    0.40
 -13   9  -2    2.50    0.60
 -15  -9  -2    0.70    0.20
  15  -9   2    1.10    0.40
 -15   9  -2    2.10    0.60
  15   9   2    0.10    0.20
 -17  -9  -2    8.60    1.30
  17  -9   2    8.30    1.30
 -17   9  -2   10.60    1.10
 -19  -9  -2    1.20    0.20
  19  -9   2    2.10    0.40
 -19   9  -2    2.50    0.60
  20 -10  -2    5.80    0.80
  18 -10  -2    6.70    1.20
  18  10  -2    6.40    1.10
 -18  10   2    7.10    1.20
 -16 -10   2    9.90    0.80
  16 -10  -2    8.60    1.30
  16  10  -2   10.60    1.10
 -16  10   2   10.40    1.50
  14 -10  -2   17.70    1.50
 -14 -10   2   20.40    1.40
 -14  10   2   16.90    1.60
  14  10  -2   15.10    1.40
 -12 -10   2   48.70    2.30
  12 -10  -2   46.50    2.50
  12  10  -2   50.29    2.50
 -12  10   2   49.90    2.70
 -10 -10   2   46.70    2.30
  10 -10  -2   47.50    2.40
 -10  10   2   45.50    2.60
  10  10  -2   47.50    2.30
   8 -10  -2   14.10    1.30
  -8 -10   2   16.60    1.40
  -8  10   2   15.80    1.60
   8  10  -2   16.50    1.30
  -6 -10   2    8.70    1.20
   6 -10  -2    8.60    1.20
  -6  10   2    8.40    1.40
   6  10  -2   10.10    1.00
  -4 -10   2   19.70    1.50
   4 -10  -2   18.90    1.40
   4  10  -2   19.80    1.30
  -4  10   2   21.70    1.90
  -2 -10   2  101.19    3.60
   2 -10  -2   96.19    3.20
  -2  10   2   98.69    3.70
   0 -10   2   88.59    3.40
   0  10   2   86.79    3.50
  -2 -10  -2    9.70    0.70
   2 -10   2   11.30    1.60
   2  10   2   10.00    1.40
  -2  10  -2   10.70    0.70
  -4 -10  -2   13.40    1.00
   4 -10   2   14.80    1.50
   4  10   2   14.10    1.50
  -4  10  -2   13.20    1.10
   6 -10   2   66.79    3.20
  -6 -10  -2   67.19    2.60
  -6  10  -2   67.29    2.70
   6  10   2   68.69    3.10
  -8 -10  -2   31.50    1.80
   8 -10   2   35.30    2.30
  -8  10  -2   33.00    1.90
   8  10   2   34.10    2.10
 -10 -10  -2    0.00    0.10
  10 -10   2    0.80    0.40
  10  10   2   -0.60    0.20
 -10  10  -2    1.00    0.20
 -12 -10  -2    0.60    0.30
  12 -10   2    1.10    0.50
 -14 -10  -2    5.30    0.90
  14 -10   2    3.60    0.90
 -14  10  -2    4.60    0.90
 -16 -10  -2   12.00    1.10
  16 -10   2   10.90    1.10
 -16  10  -2   13.10    1.20
  17 -11  -2    8.00    0.50
  15 -11  -2    0.20    0.20
  15  11  -2    0.30    0.20
 -15  11   2    0.30    0.30
 -13 -11   2    0.50    0.20
  13 -11  -2    0.00    0.20
  13  11  -2   -0.10    0.20
 -13  11   2    0.10    0.30
 -11 -11   2    4.60    0.50
  11 -11  -2    3.90    0.80
 -11  11   2    3.60    0.90
  11  11  -2    3.40    0.70
   9 -11  -2   49.99    2.50
  -9 -11   2   51.69    2.40
   9  11  -2   47.10    2.30
  -9  11   2   53.09    2.80
  -7 -11   2    2.00    0.50
   7 -11  -2    1.00    0.20
  -7  11   2    1.00    0.60
   7  11  -2    1.20    0.30
  -5 -11   2    0.40    0.20
   5 -11  -2    0.10    0.20
  -5  11   2    1.30    0.60
  -3 -11   2   42.20    2.40
  -3  11   2   42.30    2.50
  -1 -11   2    1.20    0.50
  -1  11   2    2.80    0.80
   1 -11   2    6.00    1.10
   1  11   2    6.40    1.10
   3 -11   2   12.60    1.30
   3  11   2   12.60    1.30
  -5 -11  -2    3.90    0.60
   5 -11   2    3.70    0.80
   5  11   2    4.40    0.90
  -5  11  -2    4.30    0.40
   7 -11   2    1.90    0.60
  -7 -11  -2    0.80    0.20
  -7  11  -2    1.10    0.30
   7  11   2    1.00    0.50
   9 -11   2    4.00    1.00
  -9 -11  -2    3.10    0.40
  -9  11  -2    3.80    0.60
   9  11   2    3.60    0.70
 -11 -11  -2    1.40    0.20
  11 -11   2    0.70    0.50
 -11  11  -2    1.90    0.30
  13 -11   2    5.10    1.10
 -13 -11  -2    2.70    0.40
 -13  11  -2    3.30    0.50
  12 -12  -2    5.40    0.50
  12  12  -2    5.30    0.80
  10 -12  -2   18.80    1.30
 -10 -12   2   16.00    1.00
  10  12  -2   16.40    1.20
 -10  12   2   18.10    1.40
  -8 -12   2   11.10    0.90
  -8  12   2   12.10    1.20
  -6 -12   2    0.00    0.20
  -6  12   2    0.00    0.30
  -4 -12   2   24.30    1.70
  -4  12   2   23.80    1.80
  -2 -12   2   48.30    2.60
  -2  12   2   49.00    2.60
   0 -12   2    2.80    0.60
   0  12   2    2.70    0.60
   2 -12   2   14.90    1.30
   2  12   2   14.70    1.30
   4 -12   2   31.10    2.10
   4  12   2   33.90    2.10
   6 -12   2   14.00    1.30
   6  12   2   14.20    1.00
  -8 -12  -2    0.50    0.20
 -10 -12  -2    3.70    0.40
 -10  12  -2    5.40    0.50
  -1  13   2    8.40    0.80
  32   0  -3    0.00    0.20
  30   0  -3    0.00    0.20
 -28   0   3   -0.10    0.20
 -26   0   3   -0.10    0.20
 -24   0   3    0.30    0.30
  22   0  -3    0.00    0.10
 -22   0   3   -0.30    0.30
 -22   0   3   -0.10    0.20
  20   0  -3   -0.30    0.20
 -20   0   3    0.10    0.20
 -20   0   3    0.10    0.40
 -18   0   3   -0.20    0.20
  18   0  -3    0.20    0.30
 -18   0   3    0.20    0.40
 -16   0   3    0.00    0.30
 -16   0   3    0.00    0.20
  16   0  -3   -0.10    0.30
  14   0  -3    0.10    0.30
 -14   0   3   -0.10    0.20
 -14   0   3   -0.10    0.20
  12   0  -3    0.00    0.30
 -12   0   3    0.40    0.30
 -12   0   3    0.10    0.20
 -10   0   3    0.00    0.20
 -10   0   3    0.00    0.20
  10   0  -3    0.20    0.30
   8   0  -3    0.10    0.20
  -8   0   3    0.10    0.20
  -8   0   3    1.30    0.30
  -6   0   3    0.10    0.20
   6   0  -3    0.00    0.30
  -6   0   3    0.30    0.20
   4   0  -3    0.50    0.30
  -4   0   3    0.10    0.20
  -4   0   3    0.20    0.20
  -2   0   3    0.00    0.10
   2   0  -3    0.00    0.30
  -2   0   3    0.00    0.20
   0   0  -3   -0.10    0.20
   0   0   3    0.00    0.10
   0   0   3    0.30    0.20
  -2   0  -3    0.10    0.30
   2   0   3    0.00    0.10
   2   0   3    0.00    0.10
   4   0   3    0.00    0.10
  -4   0  -3    0.20    0.30
   4   0   3    1.40    0.40
  -6   0  -3    0.10    0.30
   6   0   3    0.10    0.10
   8   0   3    0.20    0.10
  -8   0  -3    0.20    0.30
  -8   0  -3    0.10    0.30
  10   0   3    0.20    0.10
 -10   0  -3   -0.20    0.30
 -10   0  -3    0.30    0.30
 -12   0  -3    0.00    0.40
  12   0   3    0.30    0.10
 -12   0  -3    0.00    0.30
 -14   0  -3    0.00    0.30
  14   0   3    0.00    0.10
 -14   0  -3    0.20    0.40
 -16   0  -3    0.10    0.50
 -16   0  -3   -0.20    0.20
 -18   0  -3    0.10    0.20
 -18   0  -3   -0.20    0.40
 -20   0  -3    0.00    0.40
 -20   0  -3    0.00    0.20
 -22   0  -3    0.00    0.40
  26   0   3    0.90    0.50
  33   1  -3   19.70    1.50
  31  -1  -3   18.60    1.30
 -31  -1   3   18.90    1.40
  29  -1  -3   31.40    1.90
 -29  -1   3   30.10    1.90
 -27  -1   3   85.89    3.30
  27  -1  -3   86.69    3.30
 -25  -1   3   43.30    2.20
 -25   1   3   41.60    2.20
  25   1  -3   44.40    1.90
 -25   1   3   44.50    1.90
 -23  -1   3   14.10    1.30
  23   1  -3   14.10    1.10
 -23   1   3   15.30    1.10
 -23   1   3   14.50    1.30
  21  -1  -3   90.59    2.40
 -21  -1   3   87.19    3.00
 -21   1   3   88.69    2.60
 -21   1   3   89.69    3.00
  21   1  -3   91.29    2.70
 -19  -1   3  129.59    3.50
  19  -1  -3  132.99    2.90
 -19  -1   3  133.39    2.70
 -19   1   3  127.79    3.00
  19   1  -3  132.09    3.20
 -19   1   3  126.69    3.50
 -17  -1   3  413.96    6.70
  17  -1  -3  417.16    5.90
 -17  -1   3  414.56    5.40
  17   1  -3  420.76    6.30
 -17   1   3  421.46    6.80
 -17   1   3  414.46    5.90
 -15  -1   3   20.70    0.80
  15  -1  -3   20.70    1.10
 -15  -1   3   19.30    1.20
 -15   1   3   21.00    1.30
  15   1  -3   19.60    1.10
 -15   1   3   19.20    1.00
 -13  -1   3  103.69    1.80
 -13  -1   3  103.99    2.70
  13  -1  -3  104.79    2.30
 -13   1   3  103.39    2.30
  13   1  -3  106.99    2.60
 -13   1   3  104.49    2.70
 -11  -1   3    5.40    0.70
  11  -1  -3    5.10    0.60
 -11  -1   3    5.60    0.30
  11   1  -3    5.50    0.70
 -11   1   3    5.30    0.60
 -11   1   3    4.60    0.60
  -9  -1   3   26.80    0.60
   9  -1  -3   26.30    1.10
  -9  -1   3   27.00    1.20
   9   1  -3   27.90    1.20
  -9   1   3   26.30    1.10
  -9   1   3   27.20    1.10
   7  -1  -3   17.60    0.90
  -7  -1   3   16.90    0.90
  -7  -1   3   17.40    0.50
  -7   1   3   16.90    0.80
  -7   1   3   17.00    0.90
   7   1  -3   16.90    0.90
  -5  -1   3  227.38    3.50
   5  -1  -3  227.18    3.50
  -5  -1   3  227.38    2.70
   5   1  -3  232.28    3.60
  -5   1   3  231.18    3.40
  -5   1   3  232.18    3.40
  -3  -1   3   59.19    1.50
   3  -1  -3   59.29    1.50
  -3  -1   3   59.69    1.10
   3   1  -3   56.89    1.60
  -3   1   3   59.29    1.30
  -3   1   3   60.99    1.50
  -1  -1   3   95.19    1.70
  -1  -1   3   98.39    2.00
   1  -1  -3  100.19    2.10
  -1   1   3   98.09    2.00
  -1   1   3   97.59    1.60
   1   1  -3   99.69    2.10
   1  -1   3  391.26    4.90
  -1  -1  -3  387.66    5.10
  -1   1  -3  388.56    5.00
   1   1   3  379.86    5.00
   1   1   3  381.56    4.10
  -1   1  -3  380.36    4.80
   3  -1   3  373.56    4.80
  -3  -1  -3  375.56    5.10
   3   1   3  381.16    5.10
  -3   1  -3  374.66    4.90
  -3   1  -3  379.16    5.00
  -5  -1  -3  690.23    8.20
   5  -1   3  688.43    7.90
  -5   1  -3  700.03    8.30
   5   1   3  694.13    8.30
  -5   1  -3  698.03    7.90
   7  -1   3   53.69    1.50
  -7  -1  -3   56.79    1.70
   7   1   3   54.29    1.10
  -7   1  -3   54.99    1.80
   7   1   3   53.99    1.70
  -7   1  -3   54.99    1.60
  -9  -1  -3  268.77    4.40
   9  -1   3  264.77    4.20
  -9   1  -3  268.77    4.10
   9   1   3  266.17    4.60
   9   1   3  263.67    3.50
  -9   1  -3  266.77    4.70
 -11  -1  -3   64.59    2.00
  11  -1   3   63.59    1.90
  11   1   3   60.89    2.10
 -11   1  -3   65.59    2.20
  11   1   3   63.19    1.50
 -11   1  -3   63.59    1.80
 -13  -1  -3  184.68    3.70
  13  -1   3  185.28    3.60
 -13   1  -3  180.18    4.10
  13   1   3  190.98    4.10
  13   1   3  188.78    3.10
 -13   1  -3  185.48    3.40
  15  -1   3   10.00    0.70
 -15  -1  -3   11.00    0.90
 -15   1  -3    9.50    0.80
  15   1   3    9.00    1.10
 -15   1  -3   10.60    1.30
 -17  -1  -3   82.69    2.60
  17  -1   3   83.79    2.40
 -17   1  -3   80.59    2.30
 -17   1  -3   84.89    3.00
  17   1   3   85.89    2.90
 -19  -1  -3   20.30    1.30
 -19   1  -3   20.30    1.60
  19   1   3   18.50    1.50
 -21  -1  -3   50.59    2.10
 -21   1  -3   51.99    2.60
  21   1   3   55.49    2.50
 -23  -1  -3   51.49    3.10
  23   1   3   52.79    2.50
 -23   1  -3   50.29    2.60
  25   1   3   24.30    1.70
 -25   1  -3   21.70    1.80
  27   1   3   19.20    1.40
 -27   1  -3   18.40    1.60
  32  -2  -3    7.10    0.80
 -32  -2   3    5.90    0.60
  30  -2  -3    1.20    0.30
 -30  -2   3    1.30    0.30
  28  -2  -3    0.10    0.20
 -28  -2   3    0.30    0.20
 -28   2   3    0.70    0.20
 -26  -2   3   10.00    1.00
  26  -2  -3    9.90    1.00
 -26   2   3   10.80    1.00
  26   2  -3   11.90    1.00
 -24  -2   3    5.00    0.90
  24  -2  -3    4.00    0.80
 -24   2   3    5.50    0.90
  24   2  -3    7.10    1.00
  22  -2  -3   19.50    1.40
 -22  -2   3   19.80    1.50
  22   2  -3   21.00    1.40
 -22   2   3   19.50    1.30
 -20  -2   3   16.40    1.30
 -20   2   3   16.40    1.20
  20   2  -3   17.50    1.20
 -20   2   3   16.80    1.40
  18  -2  -3   30.60    1.20
 -18  -2   3   29.30    1.70
 -18   2   3   29.50    1.50
 -18   2   3   29.10    1.70
  18   2  -3   29.20    1.50
 -16  -2   3    0.40    0.40
  16  -2  -3    0.90    0.40
 -16  -2   3    1.10    0.20
  16   2  -3    0.40    0.40
 -16   2   3    0.70    0.40
 -16   2   3    0.50    0.40
 -14  -2   3   13.50    1.00
  14  -2  -3   14.10    0.80
 -14  -2   3   13.20    0.50
 -14   2   3   12.20    1.00
  14   2  -3   13.20    1.00
 -14   2   3   11.90    1.00
  12  -2  -3   34.90    1.20
 -12  -2   3   32.00    1.50
 -12  -2   3   33.20    0.70
 -12   2   3   33.00    1.50
 -12   2   3   33.50    1.40
  12   2  -3   34.40    1.50
 -10  -2   3   53.09    1.80
  10  -2  -3   55.99    1.50
 -10   2   3   55.79    1.70
 -10   2   3   56.39    1.80
  10   2  -3   56.89    1.80
   8  -2  -3  176.38    2.90
  -8  -2   3  176.48    3.40
   8   2  -3  178.88    3.30
  -8   2   3  179.28    3.30
  -8   2   3  178.08    3.20
  -6  -2   3   67.59    1.90
   6  -2  -3   68.29    1.60
  -6   2   3   67.19    1.90
  -6   2   3   65.29    1.60
   6   2  -3   65.79    1.80
   4  -2  -3    8.00    0.60
  -4  -2   3    8.30    0.70
  -4  -2   3    7.80    0.30
  -4   2   3    7.90    0.80
  -4   2   3    8.90    0.50
   4   2  -3    8.10    0.70
  -2  -2   3   19.80    1.00
   2  -2  -3   20.50    0.90
   2   2  -3   19.70    1.00
   2   2  -3   19.10    0.70
  -2   2   3   19.40    1.00
  -2   2   3   20.40    0.70
   0  -2   3  198.78    3.30
   0  -2  -3  195.18    3.20
   0   2  -3  194.68    3.20
   0   2   3  200.78    3.30
   0   2  -3  196.48    2.90
   0   2   3  197.88    2.30
  -2  -2  -3   89.89    2.10
   2  -2   3   89.09    2.10
   2   2   3   89.59    2.10
  -2   2  -3   90.09    2.00
  -2   2  -3   90.79    1.90
   4  -2   3   34.80    1.30
  -4  -2  -3   34.60    1.30
  -4   2  -3   34.60    1.30
  -4   2  -3   35.60    1.20
   4   2   3   34.10    1.30
   6  -2   3  276.97    4.40
  -6  -2  -3  280.37    4.40
  -6   2  -3  278.77    4.50
   6   2   3  280.17    4.50
  -6   2  -3  279.27    4.00
  -8  -2  -3    2.10    0.50
  -8   2  -3    2.50    0.60
  -8   2  -3    3.40    0.50
   8   2   3    2.00    0.40
 -10  -2  -3   17.30    1.10
  10  -2   3   15.10    1.00
 -10   2  -3   16.40    0.90
 -10   2  -3   15.80    1.10
  10   2   3   14.30    1.00
  12  -2   3   29.50    1.40
 -12  -2  -3   29.10    1.50
 -12   2  -3   28.40    1.60
  12   2   3   29.30    1.50
 -12   2  -3   28.60    1.10
 -14  -2  -3   10.50    1.00
  14  -2   3   11.30    0.90
  14   2   3   10.10    1.00
 -14   2  -3    9.20    1.10
 -14   2  -3   11.30    0.80
 -16  -2  -3   77.99    2.60
  16  -2   3   76.19    2.50
 -16   2  -3   76.39    2.10
 -16   2  -3   76.69    2.80
  16   2   3   77.99    2.70
 -18  -2  -3    1.20    0.50
  18  -2   3    1.00    0.30
 -18   2  -3    0.30    0.40
  18   2   3    1.30    0.40
 -20  -2  -3   13.70    1.20
  20  -2   3   12.20    0.90
 -20   2  -3   12.10    1.30
  20   2   3   11.40    1.10
 -22  -2  -3    4.20    0.80
  22   2   3    3.50    0.80
 -22   2  -3    3.80    0.90
 -24  -2  -3    8.20    0.80
 -24   2  -3    8.20    1.30
  24   2   3    8.10    0.90
 -26   2  -3    5.30    1.10
  26   2   3    2.50    0.40
  28   2   3   -0.70    0.20
 -31  -3   3   24.90    1.60
  31  -3  -3   27.10    1.70
 -29  -3   3    7.90    0.80
  29  -3  -3    8.50    0.90
  29   3  -3    7.70    0.80
 -29   3   3    7.40    0.70
  27  -3  -3   55.59    2.60
 -27  -3   3   51.59    2.50
  27   3  -3   52.49    2.40
 -27   3   3   51.89    2.30
 -25  -3   3   82.99    3.10
  25  -3  -3   81.49    3.20
 -25   3   3   80.79    2.90
  25   3  -3   79.99    3.00
 -23  -3   3   74.49    2.90
  23  -3  -3   72.49    2.90
  23   3  -3   75.09    2.80
 -23   3   3   74.29    2.70
  21  -3  -3  111.59    3.50
 -21  -3   3  112.49    3.40
 -21   3   3  111.29    3.20
  21   3  -3  113.99    3.40
  19  -3  -3   15.20    1.20
 -19  -3   3   18.00    1.40
 -19   3   3   16.30    1.30
  19   3  -3   17.00    1.30
 -17  -3   3  284.77    5.50
  17  -3  -3  291.77    5.50
  17   3  -3  286.97    5.40
 -17   3   3  295.57    5.30
 -15  -3   3   17.20    1.20
  15  -3  -3   17.30    0.90
  15  -3  -3   16.00    1.20
  15   3  -3   16.70    1.20
 -15   3   3   18.20    1.20
  13  -3  -3    1.60    0.40
 -13  -3   3    1.80    0.60
  13  -3  -3    1.50    0.40
 -13   3   3    1.90    0.60
  13   3  -3    1.60    0.50
 -11  -3   3    7.40    0.90
  11  -3  -3    5.60    0.70
  11  -3  -3    6.10    0.60
  11   3  -3    7.10    0.70
 -11   3   3    7.00    0.90
   9  -3  -3  153.98    2.60
   9  -3  -3  150.98    3.00
  -9  -3   3  148.19    3.20
   9   3  -3  152.98    3.20
  -9   3   3  151.28    3.20
  -7  -3   3  164.78    3.30
   7  -3  -3  162.68    3.00
   7  -3  -3  164.08    2.70
   7   3  -3  164.08    3.20
  -7   3   3  160.78    3.30
   5  -3  -3  205.88    3.20
  -5  -3   3  205.58    3.70
   5  -3  -3  208.78    3.20
   5   3  -3  208.78    3.60
   5   3  -3  200.38    2.30
  -5   3   3  208.48    3.80
   3  -3  -3   38.60    1.30
   3  -3  -3   37.10    1.00
  -3  -3   3   37.00    1.40
  -3   3   3   37.70    1.50
   3   3  -3   38.20    1.40
   3   3  -3   37.00    0.90
   1  -3  -3   64.89    1.70
   1  -3  -3   63.39    1.20
  -1  -3   3   62.59    1.90
  -1   3   3   64.79    1.90
   1   3  -3   64.49    1.80
   1   3  -3   62.09    1.40
  -1  -3  -3    0.90    0.40
   1  -3   3    1.00    0.40
   1   3   3    1.40    0.40
  -1   3  -3    0.90    0.30
  -1   3  -3    1.40    0.40
  -3  -3  -3  455.05    6.10
   3  -3   3  455.45    6.40
  -3   3  -3  454.25    5.90
   3   3   3  461.85    6.30
  -3   3  -3  455.95    5.80
  -5  -3  -3   99.99    2.50
   5  -3   3  102.89    2.60
   5   3   3   99.69    2.50
  -5   3  -3  103.29    2.10
  -5   3  -3  102.59    2.40
  -7  -3  -3   32.70    1.40
   7  -3   3   31.40    1.50
  -7   3  -3   33.90    1.50
   7   3   3   33.70    1.50
  -7   3  -3   33.90    1.20
   9  -3   3  115.89    3.00
  -9  -3  -3  112.99    2.90
  -9   3  -3  115.39    2.90
  -9   3  -3  114.79    2.20
   9   3   3  112.49    2.90
 -11  -3  -3    0.70    0.40
  11  -3   3    0.60    0.40
 -11   3  -3    0.60    0.30
 -11   3  -3    0.20    0.40
  11   3   3    0.80    0.30
 -13  -3  -3  438.76    7.00
  13  -3   3  449.76    7.10
 -13   3  -3  444.66    5.70
  13   3   3  448.96    7.10
 -13   3  -3  451.35    7.30
 -15  -3  -3   67.09    2.50
  15  -3   3   71.29    2.50
  15   3   3   70.29    2.50
 -15   3  -3   66.29    2.60
 -17  -3  -3   31.60    1.80
  17  -3   3   33.30    1.70
 -17   3  -3   29.80    1.80
  17   3   3   30.10    1.70
  19  -3   3   36.00    1.80
 -19  -3  -3   35.70    1.90
 -19   3  -3   36.10    2.10
  19   3   3   37.20    1.90
  21  -3   3   33.10    1.80
 -21  -3  -3   31.00    1.80
 -21   3  -3   31.40    2.00
  21   3   3   31.20    1.80
  23  -3   3   60.69    2.40
 -23  -3  -3   60.49    2.60
 -23   3  -3   60.39    2.90
  23   3   3   62.69    2.70
 -25  -3  -3    0.20    0.20
  25   3   3   -0.50    0.20
 -25   3  -3    0.20    0.30
  27   3   3    0.50    0.30
 -32  -4   3    0.40    0.20
 -30  -4   3    0.40    0.20
  30  -4  -3    0.50    0.20
  30   4  -3   -0.30    0.20
 -30   4   3    1.40    0.20
  28  -4  -3    2.10    0.40
 -28  -4   3    3.40    0.70
  28   4  -3    2.80    0.60
 -28   4   3    1.70    0.50
  26  -4  -3    0.80    0.30
 -26  -4   3    0.20    0.20
  26   4  -3   -0.40    0.20
 -26   4   3    0.20    0.20
 -24  -4   3    2.50    0.60
  24  -4  -3    2.20    0.50
 -24   4   3    2.70    0.70
  24   4  -3    2.10    0.60
  22  -4  -3    4.10    0.90
 -22  -4   3    3.20    0.70
 -22   4   3    4.00    0.80
  22   4  -3    3.30    0.80
 -20  -4   3   21.50    1.50
  20  -4  -3   23.40    1.60
 -20   4   3   23.90    1.60
  20   4  -3   21.30    1.50
 -18  -4   3   74.39    2.70
  18  -4  -3   73.19    2.70
 -18   4   3   76.19    2.70
  18   4  -3   75.69    2.70
  16  -4  -3    0.90    0.50
 -16  -4   3    0.30    0.40
  16   4  -3    0.60    0.40
 -16   4   3    0.60    0.60
  14  -4  -3    2.80    0.60
 -14  -4   3    3.20    0.70
  14   4  -3    4.80    0.90
 -14   4   3    4.00    0.80
  12  -4  -3   60.59    1.50
  12  -4  -3   57.69    2.00
 -12  -4   3   58.49    2.20
 -12   4   3   57.89    2.20
  12   4  -3   59.39    2.10
  10  -4  -3   18.70    1.10
 -10  -4   3   20.10    1.30
  10  -4  -3   20.50    0.90
 -10   4   3   19.60    1.40
  10   4  -3   18.90    1.20
   8  -4  -3    4.10    0.50
   8  -4  -3    3.70    0.50
  -8  -4   3    4.20    0.70
   8   4  -3    4.60    0.70
  -8   4   3    3.80    0.80
   6  -4  -3    9.40    0.70
  -6  -4   3   10.90    0.90
   6  -4  -3   10.80    0.70
   6   4  -3    9.90    0.80
   6   4  -3   10.00    0.30
  -6   4   3   11.30    1.20
   4  -4  -3   15.20    0.80
   4  -4  -3   14.70    0.80
  -4  -4   3   14.70    1.10
  -4   4   3   13.90    1.20
   4   4  -3   14.50    0.50
   4   4  -3   15.20    1.00
   2  -4  -3    4.50    0.60
   2  -4  -3    4.30    0.40
  -2  -4   3    4.70    0.80
   2   4  -3    4.20    0.40
  -2   4   3    4.10    0.80
   2   4  -3    3.80    0.60
   0  -4  -3   13.80    0.60
   0  -4   3   13.70    1.00
   0  -4  -3   13.90    0.90
   0   4  -3   14.30    0.70
   0   4   3   15.10    1.10
   0   4  -3   13.90    0.90
  -2  -4  -3   11.30    0.80
   2  -4   3   11.10    1.00
  -2   4  -3   11.50    0.80
  -2   4  -3   11.70    0.80
   2   4   3   10.80    1.00
  -4  -4  -3    0.10    0.30
   4  -4   3    0.20    0.40
  -4   4  -3    0.40    0.30
  -4   4  -3    0.00    0.20
   4   4   3    0.30    0.40
   6  -4   3  176.38    3.90
  -6  -4  -3  183.08    3.70
  -6   4  -3  183.88    3.60
   6   4   3  179.78    3.80
  -6   4  -3  180.88    3.00
   8  -4   3    0.40    0.40
  -8  -4  -3    0.20    0.30
  -8   4  -3    0.00    0.30
  -8   4  -3    0.30    0.30
   8   4   3    0.20    0.40
 -10  -4  -3    4.10    0.70
  10  -4   3    4.40    0.80
  10   4   3    3.40    0.70
 -10   4  -3    3.80    0.70
 -10   4  -3    4.40    0.50
 -12  -4  -3    0.70    0.50
  12  -4   3   -0.20    0.30
  12   4   3   -0.20    0.30
 -12   4  -3    0.20    0.50
 -14  -4  -3    4.40    0.80
  14  -4   3    6.10    1.00
 -14   4  -3    6.30    1.00
  14   4   3    4.90    0.80
  16  -4   3   10.70    1.00
 -16  -4  -3   12.20    1.20
  16   4   3   11.70    1.10
 -16   4  -3   10.50    1.30
 -18  -4  -3    0.60    0.40
  18  -4   3    1.20    0.40
 -18   4  -3    1.30    0.60
  18   4   3    0.90    0.30
 -20  -4  -3    2.20    0.70
 -20   4  -3    2.10    0.70
 -22  -4  -3    4.80    0.90
  22  -4   3    3.80    0.70
 -22   4  -3    5.80    1.10
  22   4   3    4.70    0.70
 -24  -4  -3    3.00    0.60
  24  -4   3    2.70    0.40
 -24   4  -3    1.60    0.60
 -26  -4  -3    0.30    0.20
 -26   4  -3    0.50    0.30
  26   4   3   -0.60    0.20
 -31  -5   3    6.00    0.60
  31   5  -3    8.70    1.40
 -31   5   3    8.10    0.60
 -29  -5   3   28.90    1.70
  29  -5  -3   30.60    1.90
 -29   5   3   29.40    1.80
  29   5  -3   25.90    1.70
 -27  -5   3   68.79    2.90
  27  -5  -3   71.39    3.20
 -27   5   3   68.79    3.00
  27   5  -3   68.69    3.00
  25  -5  -3   82.79    3.40
 -25  -5   3   80.19    3.10
  25   5  -3   79.19    3.20
 -25   5   3   85.19    3.30
 -23  -5   3   15.30    1.30
  23  -5  -3   15.70    1.40
 -23   5   3   15.80    1.40
  23   5  -3   17.30    1.50
 -21  -5   3   15.90    1.30
  21  -5  -3   16.80    1.40
 -21   5   3   16.40    1.40
  21   5  -3   16.10    1.40
  19  -5  -3   42.90    2.20
 -19  -5   3   42.60    2.10
  19   5  -3   42.20    2.20
 -19   5   3   41.70    2.20
 -17  -5   3  100.29    3.20
  17  -5  -3   98.09    3.20
 -17   5   3   96.69    3.20
  17   5  -3   99.79    3.20
  15  -5  -3   12.90    1.10
 -15  -5   3   12.80    1.20
  15   5  -3   13.00    1.20
 -15   5   3   10.30    1.30
 -13  -5   3   45.00    2.00
  13  -5  -3   47.30    2.00
 -13   5   3   45.70    2.10
  13   5  -3   47.00    2.10
  11  -5  -3   42.10    1.80
  11  -5  -3   41.70    1.20
 -11  -5   3   42.40    1.90
 -11   5   3   43.20    2.10
  11   5  -3   44.10    1.90
  -9  -5   3  125.79    3.30
   9  -5  -3  129.09    3.00
   9  -5  -3  133.49    2.40
  -9   5   3  132.39    3.50
   9   5  -3  126.69    3.20
   7  -5  -3   34.00    1.20
   7  -5  -3   33.70    1.40
  -7  -5   3   33.90    1.70
   7   5  -3   32.20    1.50
  -7   5   3   34.90    1.90
   7   5  -3   35.00    0.80
   5  -5  -3  109.39    2.30
  -5  -5   3   99.99    2.90
   5  -5  -3  107.49    2.40
   5   5  -3  107.29    2.70
   5   5  -3  106.09    1.80
  -3  -5   3   35.60    1.70
   3  -5  -3   35.50    1.20
   3  -5  -3   31.90    1.30
  -3   5   3   35.70    1.80
   3   5  -3   34.60    1.50
   3   5  -3   34.80    1.10
   1  -5  -3   65.49    1.90
   1  -5  -3   64.79    1.60
  -1  -5   3   66.09    2.30
   1   5  -3   64.49    1.70
   1   5  -3   65.09    1.90
   1  -5   3    0.50    0.40
  -1  -5  -3    1.00    0.20
  -1  -5  -3    0.80    0.40
  -1   5  -3    1.00    0.40
  -1   5  -3    0.40    0.30
   1   5   3    0.10    0.50
   3  -5   3   27.60    1.60
  -3  -5  -3   27.10    1.30
   3   5   3   26.60    1.50
  -3   5  -3   26.60    1.20
  -3   5  -3   26.70    1.30
  -5  -5  -3   18.20    1.20
   5  -5   3   16.60    1.30
   5   5   3   17.80    1.30
  -5   5  -3   17.50    1.10
  -5   5  -3   18.50    1.00
  -7  -5  -3  139.09    3.40
   7  -5   3  140.29    3.70
   7   5   3  142.59    3.50
  -7   5  -3  143.39    3.40
  -7   5  -3  140.39    2.60
  -9  -5  -3   60.79    2.30
   9  -5   3   61.09    2.50
  -9   5  -3   60.79    2.30
   9   5   3   58.49    2.30
 -11  -5  -3    1.50    0.60
  11  -5   3    1.10    0.60
 -11   5  -3    1.10    0.50
  11   5   3    0.90    0.50
  13  -5   3  256.07    5.60
 -13  -5  -3  250.87    5.30
 -13   5  -3  262.67    5.50
  13   5   3  258.07    5.30
 -15  -5  -3   53.39    2.40
  15  -5   3   54.89    2.50
 -15   5  -3   54.99    2.50
  15   5   3   54.99    2.30
  17  -5   3   51.89    2.50
 -17  -5  -3   53.59    2.50
 -17   5  -3   50.79    2.50
  17   5   3   50.99    2.30
 -19  -5  -3    5.70    1.10
  19  -5   3    6.20    1.00
 -19   5  -3    6.10    1.10
  19   5   3    6.70    1.00
  21  -5   3   14.00    1.20
 -21  -5  -3   13.90    1.30
 -21   5  -3   15.20    1.40
  21   5   3   12.40    1.00
 -23  -5  -3   31.00    2.00
  23  -5   3   31.50    1.90
  23   5   3   30.10    1.70
 -23   5  -3   27.80    2.00
 -25  -5  -3    1.70    0.30
  25  -5   3    1.10    0.20
 -25   5  -3    1.80    0.50
  25   5   3    0.60    0.30
 -28  -6   3    7.70    0.60
  28  -6  -3    9.10    0.90
 -28   6   3    8.20    0.80
  28   6  -3    7.80    1.20
  26  -6  -3    0.70    0.20
 -26  -6   3    0.20    0.20
  26   6  -3   -0.10    0.20
 -26   6   3   -0.40    0.20
  24  -6  -3    7.10    1.20
 -24  -6   3    7.10    0.80
  24   6  -3    7.70    1.30
 -24   6   3    5.90    1.10
 -22  -6   3    4.60    0.80
  22  -6  -3    4.30    0.90
  22   6  -3    4.80    0.90
 -22   6   3    6.30    1.10
  20  -6  -3    3.20    0.80
 -20  -6   3    3.40    0.80
  20   6  -3    2.00    0.60
 -20   6   3    2.90    0.80
 -18  -6   3    2.80    0.70
  18  -6  -3    3.40    0.80
  18   6  -3    2.70    0.80
 -18   6   3    2.70    0.80
  16  -6  -3   34.20    1.90
 -16  -6   3   38.30    2.00
 -16   6   3   35.30    2.00
  16   6  -3   37.40    2.00
  14  -6  -3    9.30    1.00
 -14  -6   3    8.50    1.20
  14   6  -3    7.40    1.00
 -14   6   3    9.00    1.20
  12  -6  -3    0.30    0.30
 -12  -6   3    0.50    0.50
 -12   6   3    0.00    0.70
  12   6  -3    0.30    0.40
 -10  -6   3   36.80    1.90
  10  -6  -3   35.60    1.70
 -10   6   3   37.30    2.10
  10   6  -3   35.70    1.80
   8  -6  -3    5.10    0.40
   8  -6  -3    4.80    0.80
  -8  -6   3    4.40    0.90
   8   6  -3    4.70    0.80
  -8   6   3    4.70    1.00
   6  -6  -3   72.59    1.90
   6  -6  -3   69.89    2.20
  -6  -6   3   70.09    2.50
   6   6  -3   70.09    2.30
  -6   6   3   71.99    2.80
   6   6  -3   73.09    1.80
   4  -6  -3   39.90    1.50
   4  -6  -3   37.60    1.40
  -4   6   3   39.30    2.20
   4   6  -3   41.10    1.70
   4   6  -3   39.90    1.20
  -2  -6   3   68.59    2.50
   2  -6  -3   71.59    2.10
   2  -6  -3   69.99    1.90
   2   6  -3   69.69    1.80
  -2   6   3   67.79    2.60
   2   6  -3   69.09    2.20
   0  -6  -3    0.50    0.20
   0  -6   3   -0.30    0.40
   0  -6  -3   -0.10    0.20
   0   6  -3    0.40    0.30
   0   6   3    0.70    0.70
   0   6  -3    0.00    0.20
  -2  -6  -3   12.20    0.60
  -2  -6  -3   11.90    1.00
   2  -6   3   11.50    1.20
   2   6   3   10.70    1.30
  -2   6  -3   12.50    0.90
  -2   6  -3   13.10    0.90
  -4  -6  -3    1.10    0.40
   4  -6   3    1.80    0.70
  -4   6  -3    2.10    0.50
  -4   6  -3    2.10    0.50
   4   6   3    1.10    0.70
   6  -6   3    6.60    1.10
  -6  -6  -3    5.40    0.90
  -6   6  -3    5.80    0.60
   6   6   3    5.40    1.00
  -6   6  -3    6.20    0.90
   8  -6   3    0.20    0.50
  -8  -6  -3    0.00    0.30
   8   6   3    0.30    0.50
  -8   6  -3   -0.10    0.30
 -10  -6  -3  118.29    3.40
  10  -6   3  115.59    3.70
  10   6   3  115.29    3.40
 -10   6  -3  112.69    3.30
  12  -6   3    0.80    0.50
 -12  -6  -3    0.40    0.40
  12   6   3    0.70    0.40
 -12   6  -3    0.30    0.40
  14  -6   3    2.20    0.60
 -14  -6  -3    2.20    0.70
 -14   6  -3    2.10    0.60
  14   6   3    2.10    0.60
 -16  -6  -3    9.70    1.30
  16  -6   3    9.20    1.30
 -16   6  -3   10.90    1.20
  16   6   3    9.00    1.20
  18  -6   3    5.40    1.00
 -18  -6  -3    6.80    1.20
  18   6   3    5.60    0.90
 -18   6  -3    5.40    1.00
 -20  -6  -3    1.30    0.50
  20  -6   3    0.50    0.20
  20   6   3    0.50    0.20
 -20   6  -3    1.30    0.40
 -22  -6  -3    2.70    0.70
  22  -6   3    2.20    0.50
 -22   6  -3    2.90    0.70
  22   6   3    3.20    0.50
 -24  -6  -3    6.20    1.00
  24  -6   3    5.10    0.50
  24   6   3    3.90    0.50
 -27   7   3   30.20    1.90
  27   7  -3   28.00    2.40
 -25  -7   3   33.00    1.80
  25  -7  -3   36.40    2.30
  25   7  -3   35.00    2.20
 -25   7   3   32.60    2.10
  23  -7  -3   32.70    2.10
 -23  -7   3   32.20    1.80
  23   7  -3   31.00    2.10
 -23   7   3   32.50    2.10
  21  -7  -3   55.99    2.70
 -21  -7   3   59.39    2.60
 -21   7   3   54.99    2.70
  21   7  -3   58.99    2.80
 -19  -7   3   35.50    2.00
  19  -7  -3   39.30    2.20
 -19   7   3   36.20    2.20
  19   7  -3   35.90    2.20
 -17  -7   3   16.60    1.30
  17  -7  -3   16.00    1.40
 -17   7   3   15.70    1.50
  17   7  -3   14.90    1.40
  15  -7  -3   10.40    1.10
 -15  -7   3   10.30    1.10
 -15   7   3   11.00    1.50
  15   7  -3   10.20    1.30
  13  -7  -3   74.19    2.70
 -13  -7   3   71.89    2.80
  13   7  -3   72.59    2.80
 -13   7   3   72.29    2.90
 -11  -7   3   22.60    1.60
  11  -7  -3   23.20    1.50
  11   7  -3   22.10    1.50
 -11   7   3   24.20    1.80
  -9  -7   3    0.80    0.60
   9  -7  -3    0.60    0.40
   9   7  -3    1.50    0.60
  -9   7   3    0.70    0.70
   7  -7  -3   49.10    1.40
  -7  -7   3   45.40    2.20
   7  -7  -3   49.20    2.00
   7   7  -3   45.30    2.00
  -7   7   3   51.49    2.50
   5  -7  -3    0.20    0.10
  -5  -7   3    0.40    0.50
   5  -7  -3    0.40    0.30
  -5   7   3    0.00    0.70
   5   7  -3    0.40    0.40
   3  -7  -3   24.50    1.20
  -3  -7   3   24.30    1.70
   3  -7  -3   25.30    1.30
  -3   7   3   26.10    2.00
   3   7  -3   25.70    1.00
   3   7  -3   24.90    1.40
   1  -7  -3  157.78    3.20
   1  -7  -3  150.88    3.40
  -1  -7   3  153.68    4.10
  -1   7   3  152.68    4.30
   1   7  -3  146.49    3.10
   1   7  -3  155.18    3.40
  -1  -7  -3   40.60    1.70
   1  -7   3   39.00    2.10
  -1   7  -3   42.40    1.70
   1   7   3   42.20    2.30
  -1   7  -3   41.30    1.60
   3  -7   3   36.80    2.00
  -3  -7  -3   33.50    1.70
  -3   7  -3   34.70    1.60
   3   7   3   35.30    2.10
  -3   7  -3   33.60    1.40
   5  -7   3   51.59    2.40
  -5  -7  -3   53.59    2.20
  -5   7  -3   53.19    2.10
   5   7   3   51.99    2.40
   7  -7   3    5.80    1.00
  -7  -7  -3    3.60    0.80
   7   7   3    4.90    1.00
  -7   7  -3    4.40    0.80
   9  -7   3   20.30    1.60
  -9  -7  -3   19.70    1.40
  -9   7  -3   20.40    1.40
   9   7   3   21.60    1.60
  11  -7   3   25.10    1.80
 -11  -7  -3   26.20    1.70
  11   7   3   24.10    1.70
 -11   7  -3   24.80    1.60
 -13  -7  -3   76.69    3.00
  13  -7   3   77.59    3.20
 -13   7  -3   76.79    3.00
  13   7   3   76.69    3.00
 -15  -7  -3   37.50    2.10
  15  -7   3   39.90    2.30
  15   7   3   38.20    2.00
 -15   7  -3   39.20    2.20
  17  -7   3   49.70    2.60
 -17  -7  -3   45.80    2.40
 -17   7  -3   46.30    2.50
  17   7   3   44.80    2.20
  19  -7   3   25.20    1.80
 -19  -7  -3   26.10    1.90
 -19   7  -3   25.00    1.80
  19   7   3   23.60    1.50
 -21  -7  -3    4.10    0.80
  21  -7   3    4.70    0.50
  21   7   3    4.00    0.60
 -21   7  -3    5.00    1.00
  23  -7   3    7.00    1.10
  23   7   3    5.30    0.60
  24  -8  -3   14.70    1.30
 -24  -8   3   13.60    0.90
 -24   8   3   11.50    1.20
  24   8  -3   13.50    1.30
 -22  -8   3    1.90    0.40
  22  -8  -3    1.80    0.50
  22   8  -3    1.50    0.40
 -22   8   3    1.50    0.50
  20  -8  -3    8.40    1.30
 -20  -8   3    9.10    1.00
 -20   8   3    7.50    1.20
  20   8  -3    8.10    1.30
  18  -8  -3    3.90    0.80
 -18  -8   3    6.60    1.10
 -18   8   3    4.50    1.00
  18   8  -3    4.70    1.00
 -16  -8   3    4.10    0.80
  16  -8  -3    4.10    0.90
  16   8  -3    3.80    0.80
 -16   8   3    4.90    1.10
 -14  -8   3    3.90    0.80
  14  -8  -3    2.50    0.70
  14   8  -3    3.10    0.80
 -14   8   3    3.20    1.00
 -12  -8   3   44.80    2.20
  12  -8  -3   45.40    2.20
 -12   8   3   42.90    2.40
  12   8  -3   44.60    2.30
  10  -8  -3   85.39    3.00
 -10  -8   3   85.19    3.10
  10   8  -3   87.79    3.10
 -10   8   3   84.39    3.30
  -8  -8   3   42.80    2.20
   8  -8  -3   46.20    2.10
  -8   8   3   45.70    2.50
   8   8  -3   43.90    2.10
  -6  -8   3   38.70    2.10
   6  -8  -3   37.10    1.80
  -6   8   3   36.10    2.30
   6   8  -3   35.60    1.90
   4  -8  -3   39.60    1.80
  -4  -8   3   36.60    2.10
   4  -8  -3   40.40    1.50
  -4   8   3   39.20    2.40
   4   8  -3   40.20    1.90
   2  -8  -3   70.79    2.20
  -2  -8   3   73.39    2.90
   2  -8  -3   69.09    2.20
   2   8  -3   70.89    2.40
  -2   8   3   70.99    3.10
   0  -8  -3   10.20    0.90
   0  -8   3   10.80    1.50
   0   8  -3   11.70    0.70
   0   8  -3   11.10    0.90
   0   8   3    9.40    1.40
   2  -8   3   20.00    1.70
  -2  -8  -3   21.60    1.30
   2   8   3   22.40    1.90
  -2   8  -3   21.30    1.20
  -4  -8  -3   25.50    1.50
   4  -8   3   24.80    1.80
   4   8   3   26.10    2.00
  -4   8  -3   24.20    1.40
   6  -8   3   10.00    1.40
  -6  -8  -3   10.60    1.00
  -6   8  -3   11.20    1.00
   6   8   3   10.00    1.40
   8  -8   3   25.60    1.90
  -8  -8  -3   26.60    1.70
  -8   8  -3   26.00    1.60
   8   8   3   22.70    1.80
  10  -8   3    0.40    0.30
 -10  -8  -3    0.10    0.30
  10   8   3   -0.20    0.40
 -10   8  -3    0.30    0.20
  12  -8   3    7.70    1.30
 -12  -8  -3    9.80    1.40
 -12   8  -3    9.40    1.00
  12   8   3    8.00    1.20
  14  -8   3   24.60    1.90
 -14  -8  -3   24.30    1.70
  14   8   3   23.80    1.70
 -14   8  -3   24.40    1.70
  16  -8   3   34.40    2.20
 -16  -8  -3   35.80    2.10
 -16   8  -3   35.40    2.10
  16   8   3   32.60    1.90
 -18  -8  -3    0.70    0.30
  18  -8   3    1.10    0.40
 -18   8  -3    2.50    0.60
  18   8   3    1.10    0.30
  20  -8   3    0.50    0.20
 -20  -8  -3    2.10    0.50
  20   8   3    0.70    0.20
 -21  -9   3    6.30    0.60
  21  -9  -3    6.10    1.00
 -21   9   3    5.50    1.00
  21   9  -3    6.10    1.20
 -19  -9   3    9.70    0.90
  19  -9  -3    8.50    1.20
  19   9  -3    9.10    1.40
 -19   9   3   10.60    1.50
 -17  -9   3   26.10    1.70
  17  -9  -3   29.20    1.90
  17   9  -3   25.30    1.90
 -17   9   3   27.00    2.00
 -15  -9   3   38.20    2.10
  15  -9  -3   37.80    2.20
 -15   9   3   37.80    2.40
  15   9  -3   35.30    2.20
  13  -9  -3    7.40    1.20
 -13  -9   3    9.90    1.00
  13   9  -3   10.80    1.50
 -13   9   3    8.60    1.40
  11  -9  -3    3.50    0.80
 -11  -9   3    4.90    0.90
 -11   9   3    4.60    1.10
  11   9  -3    4.70    0.90
  -9  -9   3    7.40    1.10
   9  -9  -3    7.20    1.10
  -9   9   3    7.30    1.40
   9   9  -3    6.70    1.00
   7  -9  -3    1.40    0.50
  -7  -9   3    1.70    0.60
   7   9  -3    1.50    0.50
  -7   9   3    1.40    0.80
   5  -9  -3    3.70    0.70
  -5  -9   3    3.10    0.80
   5   9  -3    3.30    0.70
  -5   9   3    3.50    1.00
  -3  -9   3    7.50    1.20
   3   9  -3    6.50    1.00
  -3   9   3    6.80    1.30
  -1  -9   3    2.80    0.80
   1  -9  -3    2.40    0.40
  -1   9   3    2.90    1.00
   1   9  -3    2.00    0.50
   1  -9   3   12.60    1.30
  -1  -9  -3   10.80    0.90
   1   9   3    9.40    1.50
  -3  -9  -3    6.70    1.00
   3  -9   3    6.10    1.20
  -3   9  -3    6.20    0.50
   3   9   3    5.30    1.20
   5  -9   3   20.00    1.70
  -5  -9  -3   20.20    1.40
  -5   9  -3   20.80    1.30
   5   9   3   20.10    1.80
  -7  -9  -3   23.80    1.60
   7  -9   3   23.70    1.90
  -7   9  -3   25.50    1.50
   7   9   3   23.50    1.90
  -9  -9  -3   60.89    2.70
   9  -9   3   62.89    3.00
   9   9   3   59.39    2.90
  -9   9  -3   61.39    2.60
 -11  -9  -3   20.60    1.50
  11  -9   3   19.70    1.70
  11   9   3   22.40    1.70
 -11   9  -3   20.50    1.50
 -13  -9  -3    2.30    0.50
  13  -9   3    1.30    0.50
  13   9   3    1.10    0.50
 -13   9  -3    1.80    0.40
 -15  -9  -3    4.30    0.80
  15  -9   3    5.00    1.00
 -15   9  -3    4.50    0.90
  15   9   3    4.90    0.80
 -17  -9  -3   24.50    1.60
  17  -9   3   23.30    1.80
 -17   9  -3   22.20    1.60
  17   9   3   24.30    1.60
  20 -10  -3    1.20    0.20
  18 -10  -3    1.50    0.30
 -18  10   3    2.40    0.70
  18  10  -3    2.50    0.70
  16 -10  -3    1.60    0.60
 -16 -10   3    2.00    0.40
  16  10  -3    1.60    0.50
 -16  10   3    1.40    0.40
 -14 -10   3    5.80    0.90
  14 -10  -3    5.20    0.90
 -14  10   3    8.10    1.30
  14  10  -3    8.90    1.40
  12 -10  -3   20.40    1.50
 -12 -10   3   23.70    1.70
  12  10  -3   20.80    1.70
 -12  10   3   20.60    1.90
 -10 -10   3    4.20    0.80
  10 -10  -3    2.90    0.60
 -10  10   3    3.30    1.00
  10  10  -3    3.60    0.80
  -8 -10   3    1.50    0.50
   8 -10  -3    1.90    0.50
   8  10  -3    2.00    0.60
  -8  10   3    1.10    0.80
  -6 -10   3    0.60    0.40
  -6  10   3    1.30    0.80
   6  10  -3    0.70    0.30
  -4 -10   3   11.00    1.20
   4  10  -3   10.50    0.90
  -4  10   3   11.60    1.60
  -2 -10   3    3.40    0.80
  -2  10   3    4.50    1.10
   0 -10   3    0.90    0.50
   0  10   3    0.80    0.70
   2 -10   3   -0.50    0.20
   2  10   3    1.00    0.60
  -4 -10  -3    5.60    0.80
   4 -10   3    6.30    1.20
   4  10   3    4.40    1.10
  -6 -10  -3   15.80    1.20
   6 -10   3   15.40    1.50
  -6  10  -3   17.60    1.10
   6  10   3   14.70    1.50
   8 -10   3    0.10    0.30
  -8 -10  -3    1.30    0.30
  -8  10  -3    0.90    0.20
   8  10   3    0.40    0.40
 -10 -10  -3    2.00    0.40
  10 -10   3    1.80    0.60
  10  10   3    2.50    0.70
 -10  10  -3    2.20    0.40
  12 -10   3   22.50    1.80
 -12 -10  -3   22.60    1.60
  12  10   3   20.30    1.60
 -12  10  -3   23.40    1.60
 -14 -10  -3   24.90    1.70
  14 -10   3   22.90    1.80
  14  10   3   19.70    1.60
 -14  10  -3   23.40    1.60
 -16  10  -3    4.40    0.80
  17 -11  -3   14.10    1.00
 -17 -11   3   11.00    0.90
 -15 -11   3   14.30    0.90
  15 -11  -3   12.80    1.10
  15  11  -3   13.30    1.30
 -15  11   3   11.50    1.90
  13 -11  -3    0.00    0.20
 -13 -11   3    0.40    0.20
  13  11  -3   -0.30    0.20
 -13  11   3    0.00    0.30
 -11 -11   3    0.70    0.20
  11 -11  -3    0.50    0.20
  11  11  -3    0.00    0.20
 -11  11   3   -0.20    0.30
  -9 -11   3    0.00    0.20
  -9  11   3    0.60    0.50
   9  11  -3   -0.20    0.20
  -7 -11   3    2.50    0.60
   7  11  -3    0.70    0.40
  -7  11   3    1.70    0.80
  -5  11   3    0.80    0.60
  -3 -11   3    4.90    1.00
  -3  11   3    6.70    1.30
  -1 -11   3    0.20    0.30
  -1  11   3    0.90    0.50
   1 -11   3    5.20    1.10
   1  11   3    5.60    1.00
  -3 -11  -3   26.80    1.60
   3 -11   3   28.10    2.10
   3  11   3   33.30    2.20
   5 -11   3    4.80    1.10
  -5 -11  -3    6.10    0.50
   5  11   3    5.50    1.00
  -7 -11  -3    0.20    0.20
   7 -11   3   -0.40    0.20
   7  11   3   -0.30    0.40
  -9 -11  -3   19.80    1.40
   9 -11   3   20.40    1.70
   9  11   3   22.80    1.70
  -9  11  -3   22.10    1.50
 -11 -11  -3    1.50    0.20
  11  11   3    1.10    0.30
 -13  11  -3   11.10    0.80
 -12 -12   3    0.90    0.20
  12  12  -3    0.10    0.20
 -10 -12   3    8.30    0.60
  10  12  -3    4.90    0.70
  -8 -12   3    5.60    0.40
  -8  12   3    3.50    0.60
  -4  12   3    2.10    0.60
  -2  12   3   -0.10    0.30
   0 -12   3    1.90    0.40
   0  12   3    2.30    0.60
   2 -12   3    8.90    0.90
   2  12   3    6.80    1.10
   4 -12   3    0.70    0.30
   4  12   3    0.80    0.30
   6  12   3   31.40    1.90
  -8 -12  -3    0.60    0.20
   8  12   3   -0.60    0.30
 -30   0   4    3.80    0.80
 -28   0   4    3.40    0.80
 -26   0   4    1.40    0.50
  24   0  -4   18.40    1.00
 -24   0   4   19.20    1.50
 -22   0   4  226.98    5.30
  22   0  -4  230.08    4.60
  20   0  -4    0.90    0.40
 -20   0   4    0.20    0.30
 -18   0   4    8.60    0.60
 -18   0   4    9.80    1.20
  18   0  -4   11.90    1.00
 -16   0   4  179.58    4.10
  16   0  -4  180.68    3.70
 -16   0   4  178.58    3.10
 -14   0   4   68.89    2.30
  14   0  -4   75.29    2.20
 -14   0   4   71.29    1.70
 -12   0   4 2166.68   21.30
  12   0  -4 2222.68   22.50
 -12   0   4 2194.88   22.80
 -10   0   4    4.30    0.60
  10   0  -4    4.60    0.70
 -10   0   4    4.10    0.50
   8   0  -4   72.49    2.00
  -8   0   4   72.59    1.70
  -8   0   4   70.29    2.00
  -6   0   4 1575.74   16.20
   6   0  -4 1569.34   16.40
  -6   0   4 1541.35   15.60
  -4   0   4  168.98    2.90
   4   0  -4  170.48    3.20
  -4   0   4  174.18    2.80
  -2   0   4  361.46    4.70
   2   0  -4  367.66    5.30
  -2   0   4  355.96    4.70
   0   0   4  397.56    5.30
   0   0   4  398.06    4.90
   0   0  -4  389.96    5.50
  -2   0  -4  410.66    5.70
   2   0   4  410.86    5.00
   2   0   4  427.06    5.70
   4   0   4 1214.28   13.40
   4   0   4 1242.78   12.40
  -4   0  -4 1197.08   13.30
   6   0   4  393.66    5.80
  -6   0  -4  379.46    5.60
   6   0   4  391.86    4.90
  -8   0  -4    0.60    0.40
   8   0   4    0.20    0.30
   8   0   4    0.50    0.20
  10   0   4    7.10    1.00
 -10   0  -4    7.10    0.80
  10   0   4    7.60    0.50
  12   0   4   14.10    1.20
  12   0   4   15.20    0.70
 -12   0  -4   16.00    1.10
 -14   0  -4   30.70    1.50
  14   0   4   32.10    1.80
 -16   0  -4   22.60    1.30
  16   0   4   20.00    1.60
 -18   0  -4    5.80    0.90
  18   0   4    4.10    0.90
 -20   0  -4    5.60    0.60
  20   0   4    3.80    0.90
  22   0   4    0.80    0.40
  24   0   4    0.50    0.30
  26   0   4    0.40    0.20
  31  -1  -4    2.60    0.40
 -31  -1   4    2.20    0.40
 -29  -1   4   -0.50    0.20
 -27  -1   4    0.20    0.20
  27   1  -4   -0.40    0.20
 -27   1   4    0.70    0.30
 -25  -1   4    8.10    1.30
  25   1  -4    6.80    0.90
 -25   1   4    6.90    1.20
 -23  -1   4    1.90    0.60
 -23   1   4    1.40    0.60
  23   1  -4    1.30    0.40
 -21  -1   4    7.30    1.10
  21  -1  -4    8.70    0.70
 -21   1   4    8.40    1.30
  21   1  -4    7.80    1.00
 -21   1   4    8.80    0.70
  19  -1  -4   12.20    1.00
 -19  -1   4   12.10    1.20
  19   1  -4   14.50    1.20
 -19   1   4   12.90    0.90
 -19   1   4   13.30    1.20
  17  -1  -4   12.90    1.00
 -17  -1   4   11.50    1.10
 -17   1   4   12.90    1.10
 -17   1   4   11.30    0.90
  17   1  -4   13.30    1.10
 -15  -1   4   11.20    0.50
 -15  -1   4   10.60    1.00
  15  -1  -4   10.50    0.90
 -15   1   4   11.00    1.00
 -15   1   4   10.60    0.80
  15   1  -4   10.70    1.00
 -13  -1   4   43.00    1.00
 -13  -1   4   45.80    1.80
  13  -1  -4   44.20    1.60
  13   1  -4   43.80    1.70
 -13   1   4   44.30    1.80
 -13   1   4   42.40    1.50
 -11  -1   4   36.00    1.60
 -11  -1   4   35.50    0.90
  11  -1  -4   36.40    1.50
 -11   1   4   38.10    1.40
  11   1  -4   36.70    1.60
 -11   1   4   35.20    1.50
  -9  -1   4 1159.38   13.20
   9  -1  -4 1205.78   13.00
  -9  -1   4 1184.88   11.60
  -9   1   4 1203.08   13.10
   9   1  -4 1197.08   13.30
  -9   1   4 1173.78   12.70
  -7  -1   4  244.18    4.10
   7  -1  -4  240.98    4.00
  -7  -1   4  239.98    3.10
   7   1  -4  243.38    4.20
  -7   1   4  238.98    3.90
  -7   1   4  238.48    3.80
   5  -1  -4  110.49    2.50
  -5  -1   4  109.09    1.90
  -5  -1   4  112.69    2.40
  -5   1   4  107.69    2.20
  -5   1   4  108.79    2.30
   5   1  -4  106.19    2.50
  -3  -1   4   13.80    0.60
  -3  -1   4   13.10    0.80
   3  -1  -4   12.20    0.90
   3   1  -4   13.80    1.00
  -3   1   4   14.90    0.90
  -3   1   4   13.90    0.70
   1  -1  -4   31.80    1.30
  -1  -1   4   29.50    1.00
  -1  -1   4   30.90    1.20
   1   1  -4   30.10    1.30
  -1   1   4   30.30    1.20
  -1   1   4   30.40    0.90
  -1  -1  -4    7.20    0.80
   1  -1   4    7.20    0.60
   1  -1   4    8.00    0.60
  -1   1  -4    8.30    0.80
   1   1   4    7.70    0.40
   1   1   4    7.80    0.70
  -3  -1  -4   18.10    1.10
   3  -1   4   18.70    0.90
   3  -1   4   19.30    1.00
  -3   1  -4   18.50    1.10
   3   1   4   18.70    0.60
   3   1   4   17.80    1.00
  -5  -1  -4  152.58    3.20
   5  -1   4  148.39    2.80
  -5   1  -4  150.38    3.20
   5   1   4  147.09    3.20
  -5   1  -4  151.28    3.00
  -7  -1  -4   65.19    2.10
   7  -1   4   65.19    1.80
  -7   1  -4   64.99    1.90
  -7   1  -4   63.49    2.10
  -9  -1  -4    5.00    0.80
   9  -1   4    5.00    0.50
  -9   1  -4    5.30    0.80
   9   1   4    5.00    0.30
   9   1   4    5.10    0.80
  -9   1  -4    5.30    0.70
  11  -1   4    3.10    0.50
 -11  -1  -4    3.40    0.70
 -11   1  -4    2.80    0.70
  11   1   4    2.40    0.60
 -11   1  -4    3.30    0.60
 -13  -1  -4    0.90    0.40
  13  -1   4    0.40    0.10
  13   1   4    0.30    0.30
 -13   1  -4    0.30    0.30
 -13   1  -4    0.90    0.60
 -15  -1  -4   13.90    1.10
 -15   1  -4   13.80    1.00
  15   1   4   12.70    1.20
 -15   1  -4   13.00    1.30
 -17  -1  -4   10.50    0.90
 -17   1  -4    9.90    0.80
 -17   1  -4   10.30    1.40
  17   1   4   10.80    1.10
 -19  -1  -4   13.50    1.10
 -19   1  -4   13.00    1.40
  19   1   4   13.00    1.20
 -21  -1  -4    3.20    0.60
  21   1   4    2.70    0.60
 -21   1  -4    3.40    0.90
  23   1   4    3.00    0.70
 -23   1  -4    4.10    1.00
  25   1   4    2.10    0.50
 -32  -2   4    2.70    0.20
 -30  -2   4    1.50    0.30
  30  -2  -4    0.70    0.20
 -28  -2   4    0.50    0.30
  28  -2  -4    0.30    0.20
  28   2  -4    1.40    0.30
 -26  -2   4    3.90    0.90
  26  -2  -4    3.90    0.80
  26   2  -4    2.80    0.60
 -24  -2   4    8.50    1.20
 -24   2   4    9.20    0.90
  24   2  -4    8.90    1.20
 -22  -2   4   11.20    1.20
 -22   2   4   13.00    1.20
  22   2  -4   11.30    1.10
 -22   2   4   13.00    1.00
 -20  -2   4    4.40    0.90
  20  -2  -4    3.10    0.50
 -20   2   4    4.90    0.90
  20   2  -4    6.00    1.00
 -20   2   4    5.30    0.80
 -18  -2   4   93.99    3.10
  18  -2  -4   98.59    2.50
  18   2  -4   94.19    2.90
 -18   2   4   91.79    2.60
 -18   2   4   99.09    3.10
  16  -2  -4  363.46    5.40
 -16  -2   4  367.36    6.40
 -16   2   4  372.46    5.70
 -16   2   4  370.26    6.30
  16   2  -4  359.26    6.10
  14  -2  -4  283.67    4.50
 -14  -2   4  280.87    5.20
  14   2  -4  280.97    5.10
 -14   2   4  278.57    5.10
 -14   2   4  284.27    4.70
  12  -2  -4  173.78    3.30
 -12   2   4  169.08    3.40
 -12   2   4  168.28    3.60
  12   2  -4  166.78    3.70
  10  -2  -4   15.50    1.00
 -10  -2   4   14.50    1.00
 -10   2   4   14.40    0.90
  10   2  -4   14.20    1.00
 -10   2   4   16.00    1.10
  -8  -2   4  546.95    7.50
   8  -2  -4  558.54    7.10
  -8   2   4  557.24    7.10
   8   2  -4  547.25    7.50
  -8   2   4  556.54    7.30
  -6  -2   4  338.67    3.80
  -6  -2   4  344.97    5.30
   6  -2  -4  344.27    5.00
   6   2  -4  345.27    5.30
  -6   2   4  347.37    5.20
  -6   2   4  341.67    4.80
  -4  -2   4  136.19    2.10
   4  -2  -4  136.79    2.80
  -4  -2   4  135.29    2.90
   4   2  -4  140.99    3.00
  -4   2   4  137.49    2.40
  -4   2   4  136.59    2.90
  -2  -2   4  105.89    2.50
  -2  -2   4  101.19    1.90
   2  -2  -4  103.59    2.40
   2   2  -4  104.29    2.50
  -2   2   4  102.49    1.80
  -2   2   4  102.99    2.50
   0  -2  -4  472.35    6.40
   0  -2   4  473.35    6.30
   0   2  -4  470.85    5.90
   0   2   4  470.75    5.10
   0   2   4  477.75    6.50
   0   2  -4  479.15    6.40
  -2  -2  -4 1107.09   12.50
   2  -2   4 1099.59   12.30
  -2   2  -4 1120.29   12.40
   2   2   4 1123.99   12.60
  -2   2  -4 1118.19   12.10
  -4  -2  -4   10.20    0.90
   4  -2   4   10.70    0.80
  -4   2  -4   10.70    0.80
   4   2   4    9.70    0.90
  -4   2  -4   10.60    0.90
   6  -2   4   21.20    1.10
  -6  -2  -4   19.50    1.20
   6   2   4   20.40    1.20
  -6   2  -4   20.90    1.10
  -6   2  -4   19.70    1.20
   8  -2   4    9.40    0.80
  -8  -2  -4    8.20    1.00
  -8   2  -4    8.50    0.90
   8   2   4    9.60    0.90
  -8   2  -4    8.30    0.80
  10  -2   4  115.69    2.90
 -10  -2  -4  112.49    3.00
 -10   2  -4  113.59    2.60
  10   2   4  113.19    3.10
 -10   2  -4  113.59    3.20
  12  -2   4   52.69    1.90
 -12  -2  -4   49.40    2.00
  12   2   4   50.39    2.10
 -12   2  -4   50.89    2.20
 -12   2  -4   51.19    1.70
  14  -2   4    2.20    0.40
 -14  -2  -4    1.90    0.60
 -14   2  -4    2.80    0.70
 -14   2  -4    2.20    0.40
  14   2   4    1.80    0.50
 -16  -2  -4    2.20    0.60
 -16   2  -4    1.00    0.60
  16   2   4    1.50    0.50
 -18  -2  -4    3.50    0.70
 -18   2  -4    3.50    0.90
  18   2   4    3.70    0.80
 -20  -2  -4   16.40    1.30
 -20   2  -4   16.60    1.50
  20   2   4   15.20    1.30
 -22  -2  -4    5.20    0.90
 -22   2  -4    2.80    0.80
  22   2   4    4.20    0.80
 -24  -2  -4    5.00    0.90
 -24   2  -4    4.20    0.90
  24   2   4    4.80    0.90
  26   2   4    9.50    1.00
  31  -3  -4   23.20    2.30
 -31  -3   4   21.80    1.50
 -29  -3   4   11.30    1.10
  29  -3  -4   10.40    0.90
  29   3  -4    7.90    1.10
 -27  -3   4    7.60    1.20
  27  -3  -4    9.50    0.90
  27   3  -4    9.90    1.00
 -27   3   4    8.90    1.60
  25  -3  -4   53.49    2.60
 -25  -3   4   53.49    2.60
  25   3  -4   54.69    2.50
 -25   3   4   57.29    2.30
  23  -3  -4    0.30    0.20
 -23  -3   4    0.10    0.30
  23   3  -4    0.00    0.30
 -23   3   4    0.20    0.30
 -21  -3   4   47.20    2.30
  21  -3  -4   47.60    2.30
  21   3  -4   47.50    2.20
 -21   3   4   45.50    2.00
 -19  -3   4   45.60    2.20
  19  -3  -4   45.80    2.10
  19   3  -4   43.50    2.10
 -19   3   4   43.70    1.90
 -17  -3   4   37.00    1.90
  17  -3  -4   40.40    1.40
 -17   3   4   39.80    1.80
  17   3  -4   38.90    1.90
 -15  -3   4  333.37    6.00
  15  -3  -4  337.57    4.90
 -15   3   4  326.67    5.80
 -15   3   4  336.07    5.70
  15   3  -4  338.57    6.00
  13  -3  -4    8.30    0.80
 -13  -3   4    9.20    1.10
  13   3  -4    9.80    1.10
 -13   3   4    8.20    0.90
 -13   3   4    9.10    1.10
 -11  -3   4   18.10    1.20
  11  -3  -4   16.90    1.00
  11   3  -4   16.30    1.20
 -11   3   4   17.90    1.10
 -11   3   4   17.90    1.30
   9  -3  -4   40.00    1.40
  -9  -3   4   41.20    1.70
  -9   3   4   39.50    1.50
  -9   3   4   40.60    1.80
  -7  -3   4    9.30    0.90
   7  -3  -4   10.30    0.90
  -7   3   4    9.60    0.70
   7   3  -4   10.70    0.90
  -7   3   4   10.40    1.10
  -5  -3   4   28.50    1.40
  -5  -3   4   28.10    0.70
   5  -3  -4   29.00    1.30
   5   3  -4   28.20    1.40
  -5   3   4   30.00    1.10
  -5   3   4   30.70    1.60
   3  -3  -4   58.59    1.80
   3  -3  -4   56.69    1.30
  -3  -3   4   58.89    2.00
   3   3  -4   56.99    1.30
   3   3  -4   56.19    1.90
  -3   3   4   58.29    2.00
   1  -3  -4    8.10    0.80
   1  -3  -4    7.90    0.40
  -1  -3   4    7.60    0.80
   1   3  -4    8.10    0.80
  -1   3   4    7.50    0.90
   1   3  -4    7.80    0.60
   1  -3   4    1.20    0.40
  -1  -3  -4    0.80    0.40
   1   3   4    1.30    0.50
  -1   3  -4    1.00    0.30
  -1   3  -4    1.30    0.50
   3  -3   4  128.49    3.00
  -3  -3  -4  127.49    3.00
   3   3   4  125.39    3.00
  -3   3  -4  130.59    2.80
  -3   3  -4  131.19    2.80
   5  -3   4    2.20    0.60
  -5  -3  -4    1.10    0.50
   5   3   4    1.60    0.50
  -5   3  -4    1.40    0.50
  -5   3  -4    1.70    0.50
  -7  -3  -4    0.90    0.50
   7  -3   4    0.80    0.40
  -7   3  -4    0.70    0.40
   7   3   4    0.60    0.40
  -7   3  -4    0.40    0.40
  -9  -3  -4   59.39    2.20
   9  -3   4   57.69    2.10
   9   3   4   55.79    2.20
  -9   3  -4   57.29    1.80
  -9   3  -4   57.09    2.20
 -11  -3  -4   14.50    1.20
  11  -3   4   15.10    1.10
 -11   3  -4   16.40    0.90
  11   3   4   15.20    1.20
 -11   3  -4   15.90    1.30
  13  -3   4   49.99    2.10
 -13  -3  -4   48.80    2.10
 -13   3  -4   48.30    1.60
  13   3   4   48.00    2.20
 -13   3  -4   47.90    2.20
 -15  -3  -4   10.20    1.30
  15  -3   4   10.90    1.00
 -15   3  -4    8.60    1.20
  15   3   4   10.90    1.10
  17  -3   4    3.80    0.40
 -17  -3  -4    4.70    0.90
  17   3   4    2.20    0.60
 -17   3  -4    2.50    0.70
 -19  -3  -4   -0.10    0.20
  19   3   4    0.00    0.20
 -19   3  -4   -0.60    0.30
 -21  -3  -4    0.20    0.20
 -21   3  -4    0.00    0.30
  21   3   4    0.10    0.20
 -23  -3  -4   -0.10    0.20
 -23   3  -4   -0.10    0.30
  23   3   4   -0.20    0.20
 -25  -3  -4    3.10    0.40
  25   3   4    1.80    0.30
 -25   3  -4    3.10    0.90
  30  -4  -4    0.40    0.20
 -30  -4   4   -0.20    0.20
 -28  -4   4   42.40    2.30
  28  -4  -4   42.90    2.40
  28   4  -4   41.80    2.30
 -28   4   4   43.20    2.10
  26  -4  -4   45.20    2.40
 -26  -4   4   43.80    2.30
  26   4  -4   44.00    2.30
 -26   4   4   45.40    2.20
 -24  -4   4   28.90    1.80
  24  -4  -4   29.90    1.90
  24   4  -4   28.30    1.80
 -24   4   4   28.80    1.70
 -22  -4   4   20.30    1.50
  22  -4  -4   20.50    1.50
  22   4  -4   21.20    1.60
 -22   4   4   19.40    1.40
 -20  -4   4  114.09    3.60
  20  -4  -4  112.99    3.60
 -20   4   4  111.49    3.40
  20   4  -4  111.49    3.60
  18  -4  -4    0.20    0.30
 -18  -4   4    0.00    0.40
 -18   4   4    0.00    0.40
  18   4  -4    0.20    0.40
  16  -4  -4  130.39    3.50
 -16  -4   4  130.79    3.70
 -16   4   4  131.29    3.50
  16   4  -4  133.09    3.70
  14  -4  -4   86.39    2.10
  14  -4  -4   85.09    2.70
 -14  -4   4   84.69    2.80
 -14   4   4   83.39    2.80
  14   4  -4   85.59    2.80
 -12  -4   4  142.39    3.60
  12  -4  -4  143.89    2.80
  12  -4  -4  146.79    3.40
 -12   4   4  140.89    3.60
  12   4  -4  144.39    3.60
  10  -4  -4  101.69    2.30
  10  -4  -4  103.19    2.60
 -10  -4   4  100.89    3.00
 -10   4   4   99.99    3.00
  10   4  -4  100.49    2.90
   8  -4  -4  350.56    5.00
  -8  -4   4  342.77    5.80
   8  -4  -4  348.77    5.20
   8   4  -4  344.47    5.80
  -8   4   4  350.66    6.00
  -6  -4   4  189.68    2.30
   6  -4  -4  196.68    3.50
   6  -4  -4  199.48    3.40
  -6  -4   4  201.48    4.10
   6   4  -4  202.08    4.00
  -6   4   4  201.48    4.30
   4  -4  -4  442.86    6.10
  -4  -4   4  445.96    6.80
   4  -4  -4  436.16    5.60
   4   4  -4  435.86    5.10
  -4   4   4  453.15    7.00
   4   4  -4  452.45    6.60
   2  -4  -4  425.86    5.10
  -2  -4   4  424.66    6.60
   2  -4  -4  427.56    6.10
  -2   4   4  443.96    6.80
   2   4  -4  425.36    5.30
   2   4  -4  427.16    6.20
   0  -4   4   32.00    1.60
   0  -4  -4   32.10    1.50
   0   4  -4   32.70    1.50
   0   4   4   30.50    1.60
   0   4  -4   31.60    1.20
   2  -4   4  203.18    4.20
  -2  -4  -4  198.38    3.90
  -2   4  -4  198.68    3.60
  -2   4  -4  201.18    3.70
   2   4   4  201.08    4.20
  -4  -4  -4    1.20    0.50
   4  -4   4    1.40    0.50
  -4   4  -4    1.00    0.40
   4   4   4    0.90    0.50
  -4   4  -4    1.40    0.50
   6  -4   4  435.36    7.00
  -6  -4  -4  436.16    6.80
  -6   4  -4  429.66    6.60
  -6   4  -4  437.36    6.00
   6   4   4  442.46    7.00
   8  -4   4  122.69    3.40
  -8  -4  -4  120.69    3.20
  -8   4  -4  120.09    2.60
  -8   4  -4  120.09    3.20
   8   4   4  119.59    3.30
 -10  -4  -4   78.19    2.70
  10  -4   4   79.79    2.80
 -10   4  -4   77.89    2.70
 -10   4  -4   78.49    2.00
  10   4   4   79.99    2.70
  12  -4   4   72.59    2.70
 -12  -4  -4   72.79    2.70
 -12   4  -4   72.99    2.70
  12   4   4   75.79    2.70
 -14  -4  -4   14.20    1.30
  14  -4   4   13.40    1.10
 -14   4  -4   13.30    1.20
  14   4   4   12.40    1.20
  16  -4   4    3.90    0.80
 -16  -4  -4    4.60    0.90
  16   4   4    3.70    0.80
 -16   4  -4    3.50    0.90
 -18  -4  -4   26.00    1.70
  18  -4   4   27.20    1.60
 -18   4  -4   24.50    1.80
  18   4   4   24.20    1.60
  20  -4   4    4.10    0.40
 -20  -4  -4    3.30    0.80
  20   4   4    3.40    0.60
 -20   4  -4    3.80    0.90
 -22  -4  -4    4.70    0.90
  22   4   4    5.00    0.90
 -22   4  -4    5.50    1.10
 -24  -4  -4    1.30    0.30
  24   4   4    0.40    0.20
 -24   4  -4    0.50    0.40
 -29  -5   4    4.80    0.80
  29  -5  -4    3.00    0.80
  29   5  -4    3.10    0.60
 -27  -5   4    8.80    0.90
  27  -5  -4    6.80    1.10
 -27   5   4    6.90    1.00
  27   5  -4    7.10    1.20
 -25  -5   4   25.90    1.70
  25  -5  -4   25.30    1.80
 -25   5   4   23.00    1.60
  25   5  -4   24.00    1.80
  23  -5  -4    7.60    1.20
 -23  -5   4    6.70    1.10
  23   5  -4    6.50    1.10
 -23   5   4    6.00    1.00
 -21  -5   4   10.20    1.10
  21  -5  -4   10.10    1.00
  21   5  -4   10.30    1.50
 -21   5   4   10.40    1.10
 -19  -5   4   11.40    1.20
  19  -5  -4   13.40    1.20
  19   5  -4   12.70    1.30
 -19   5   4   11.90    1.30
  17  -5  -4   25.70    1.60
 -17  -5   4   25.10    1.70
 -17   5   4   24.10    1.70
  17   5  -4   24.20    1.70
  15  -5  -4   12.30    1.10
 -15  -5   4   12.20    1.20
  15   5  -4   12.20    1.20
 -15   5   4   12.70    1.30
 -13  -5   4  140.99    3.80
  13  -5  -4  139.19    3.50
 -13   5   4  135.69    3.80
  13   5  -4  140.19    3.80
  11  -5  -4   23.10    1.30
 -11  -5   4   22.30    1.50
  11  -5  -4   22.00    1.00
 -11   5   4   19.90    1.70
  11   5  -4   22.00    1.50
   9  -5  -4    0.30    0.30
  -9  -5   4    0.30    0.50
   9  -5  -4    0.60    0.30
   9   5  -4    0.60    0.50
  -9   5   4    0.50    0.70
  -7  -5   4   24.70    1.50
   7  -5  -4   25.10    1.20
   7  -5  -4   26.40    1.20
   7   5  -4   26.70    1.50
  -7   5   4   25.00    1.80
   5  -5  -4  149.99    2.90
  -5  -5   4  150.08    3.70
   5  -5  -4  151.58    3.10
   5   5  -4  143.29    3.40
  -5   5   4  148.89    3.90
  -3  -5   4   84.19    2.70
   3  -5  -4   82.89    2.30
   3  -5  -4   86.49    1.90
   3   5  -4   84.59    1.80
  -3   5   4   85.99    3.00
   3   5  -4   85.89    2.50
  -1  -5   4    0.20    0.40
   1  -5  -4    0.30    0.30
   1  -5  -4    0.50    0.10
   1   5  -4    0.30    0.20
   1   5  -4    0.40    0.40
  -1   5   4    0.20    0.60
   1  -5   4    3.60    0.80
  -1  -5  -4    2.90    0.60
   1   5   4    3.80    0.90
  -1   5  -4    4.00    0.60
  -1   5  -4    2.80    0.60
  -3  -5  -4   31.10    1.60
   3  -5   4   33.30    1.80
   3   5   4   32.70    1.80
  -3   5  -4   33.50    1.50
  -3   5  -4   32.90    1.40
  -5  -5  -4   61.49    2.20
   5  -5   4   56.99    2.40
  -5   5  -4   59.69    1.90
  -5   5  -4   59.99    2.10
   5   5   4   61.49    2.40
   7  -5   4   27.50    1.70
  -7  -5  -4   25.30    1.50
  -7   5  -4   25.70    1.50
  -7   5  -4   26.00    1.20
   7   5   4   26.20    1.70
   9  -5   4   33.40    1.90
  -9  -5  -4   31.10    1.70
   9   5   4   33.40    1.80
  -9   5  -4   34.40    1.80
  11  -5   4    1.60    0.60
 -11  -5  -4    0.70    0.50
 -11   5  -4    1.00    0.50
  11   5   4    0.70    0.50
 -13  -5  -4    2.50    0.70
  13  -5   4    2.40    0.70
 -13   5  -4    3.10    0.70
  13   5   4    3.90    0.80
 -15  -5  -4    0.70    0.40
  15  -5   4    0.70    0.30
  15   5   4    0.30    0.30
 -15   5  -4    0.40    0.40
 -17  -5  -4   15.80    1.40
  17  -5   4   14.00    1.20
 -17   5  -4   17.10    1.50
  17   5   4   17.40    1.40
 -19  -5  -4    4.30    0.90
  19  -5   4    3.40    0.60
 -19   5  -4    4.00    0.90
  19   5   4    3.60    0.70
  21  -5   4    3.50    0.60
 -21  -5  -4    4.30    0.90
  21   5   4    2.40    0.60
 -21   5  -4    4.30    0.90
 -23  -5  -4    0.00    0.20
  23   5   4   -0.30    0.20
 -23   5  -4    0.10    0.20
 -28  -6   4    2.50    0.30
  28   6  -4    1.40    0.30
 -28   6   4    2.20    0.30
  26  -6  -4    0.40    0.20
 -26  -6   4    0.30    0.90
 -26   6   4    0.50    0.30
  26   6  -4    0.60    0.40
 -24  -6   4   11.80    1.10
  24  -6  -4   10.70    1.10
  24   6  -4   10.80    1.50
 -24   6   4    9.60    1.30
 -22  -6   4   16.10    1.30
  22  -6  -4   15.80    1.30
  22   6  -4   15.20    1.40
 -22   6   4   15.00    1.40
 -20  -6   4   13.00    1.20
  20  -6  -4   12.20    1.10
  20   6  -4   10.60    1.40
 -20   6   4   10.40    1.40
  18  -6  -4   88.39    3.20
 -18  -6   4   84.39    3.20
 -18   6   4   85.79    3.20
  18   6  -4   91.39    3.40
  16  -6  -4  149.19    4.10
 -16  -6   4  146.39    4.10
  16   6  -4  146.19    4.20
 -16   6   4  142.59    4.10
  14  -6  -4   41.00    2.00
 -14  -6   4   39.30    2.10
 -14   6   4   40.20    2.20
  14   6  -4   39.90    2.10
 -12  -6   4   17.60    1.40
  12  -6  -4   19.00    1.30
  12   6  -4   16.90    1.40
 -12   6   4   16.40    1.60
  10  -6  -4   31.70    1.50
  10  -6  -4   32.50    1.10
 -10  -6   4   33.40    1.90
 -10   6   4   31.10    2.10
  10   6  -4   29.80    1.80
   8  -6  -4  239.28    4.40
  -8  -6   4  231.08    5.10
   8  -6  -4  234.58    4.00
  -8   6   4  232.28    5.30
   8   6  -4  233.48    4.90
   6  -6  -4  121.89    2.80
  -6  -6   4  116.89    3.50
   6  -6  -4  125.29    2.80
  -6   6   4  120.99    3.70
   6   6  -4  120.19    3.30
   4  -6  -4  147.19    3.00
   4  -6  -4  144.69    3.20
  -4  -6   4  144.99    3.90
   4   6  -4  144.29    3.50
  -4   6   4  148.59    4.20
   2  -6  -4  188.98    3.80
  -2  -6   4  185.08    4.40
   2  -6  -4  185.78    3.40
   2   6  -4  187.28    3.20
   2   6  -4  187.78    4.00
  -2   6   4  186.78    4.70
   0  -6  -4   85.39    2.60
   0  -6   4   86.09    3.00
   0   6   4   86.69    3.20
   0   6  -4   86.49    2.50
   0   6  -4   83.79    2.20
  -2  -6  -4  166.58    3.80
   2  -6   4  164.88    4.20
  -2   6  -4  162.68    3.50
  -2   6  -4  163.38    3.40
   2   6   4  164.08    4.30
  -4  -6  -4    7.20    1.00
   4  -6   4    7.90    1.20
  -4   6  -4    8.10    0.80
   4   6   4    6.80    1.10
  -4   6  -4   10.00    0.90
  -6  -6  -4    0.10    0.30
   6  -6   4    0.60    0.50
  -6   6  -4    0.10    0.20
   6   6   4    0.00    0.40
  -6   6  -4   -0.60    0.30
  -8  -6  -4    0.60    0.40
   8  -6   4    0.30    0.40
  -8   6  -4    0.70    0.40
   8   6   4    0.30    0.50
 -10  -6  -4   83.69    3.00
  10  -6   4   82.49    3.20
 -10   6  -4   82.89    2.90
  10   6   4   82.79    3.00
 -12  -6  -4   55.49    2.50
  12  -6   4   56.49    2.60
 -12   6  -4   56.29    2.50
  12   6   4   51.29    2.50
 -14  -6  -4    4.70    1.00
  14  -6   4    3.40    0.70
 -14   6  -4    3.80    0.80
  14   6   4    3.40    0.80
  16  -6   4    1.30    0.40
 -16  -6  -4    1.30    0.50
 -16   6  -4    1.20    0.50
  16   6   4    1.20    0.40
 -18  -6  -4    2.70    0.80
  18  -6   4    4.60    0.80
 -18   6  -4    5.00    1.00
  18   6   4    3.50    0.60
 -20  -6  -4    3.40    0.80
  20  -6   4    4.60    0.80
 -20   6  -4    4.20    0.80
  20   6   4    2.20    0.50
 -22  -6  -4   10.20    1.00
  22  -6   4    8.00    0.80
 -22   6  -4   10.70    1.60
  22   6   4    8.50    0.80
 -27  -7   4    0.40    0.20
 -25  -7   4    0.70    0.20
  25  -7  -4    0.40    0.30
 -25   7   4    2.10    0.50
  25   7  -4    0.30    0.30
  23  -7  -4    8.10    1.20
 -23  -7   4    8.70    0.90
  23   7  -4    8.80    1.40
 -23   7   4    9.50    1.40
  21  -7  -4    3.20    0.70
 -21  -7   4    2.80    0.60
 -21   7   4    2.50    0.80
  21   7  -4    2.30    0.70
  19  -7  -4    0.00    0.20
 -19  -7   4    0.30    0.30
  19   7  -4    0.60    0.40
 -19   7   4    0.20    0.40
 -17  -7   4    4.10    0.90
  17  -7  -4    4.90    0.90
  17   7  -4    4.80    0.90
 -17   7   4    3.80    0.90
  15  -7  -4   32.00    1.90
 -15  -7   4   30.60    1.90
  15   7  -4   33.50    2.00
 -15   7   4   34.10    2.20
  13  -7  -4   44.40    2.10
 -13  -7   4   42.00    2.20
 -13   7   4   41.20    2.40
  13   7  -4   43.60    2.30
  11  -7  -4    3.10    0.70
 -11  -7   4    3.30    0.80
  11   7  -4    3.00    0.70
 -11   7   4    3.00    1.00
   9  -7  -4   74.79    2.50
  -9  -7   4   72.69    2.80
   9   7  -4   75.19    2.80
  -9   7   4   70.69    3.10
   7  -7  -4  102.09    2.80
   7  -7  -4  104.39    2.50
  -7  -7   4  101.69    3.40
  -7   7   4  102.99    3.70
   7   7  -4  104.59    3.20
   5  -7  -4  210.28    4.00
   5  -7  -4  205.08    3.90
  -5  -7   4  206.08    4.90
   5   7  -4  210.38    4.60
  -5   7   4  206.48    5.20
  -3  -7   4   13.70    1.30
   3  -7  -4   13.70    1.00
   3   7  -4   12.80    1.10
  -3   7   4   12.60    1.60
   1  -7  -4    4.90    0.70
  -1  -7   4    5.80    1.10
   1   7  -4    5.50    0.90
  -1   7   4    5.80    1.20
  -1  -7  -4   15.40    1.10
   1  -7   4   14.90    1.40
  -1   7  -4   16.00    0.90
  -1   7  -4   13.40    1.10
   1   7   4   12.60    1.60
   3  -7   4   29.60    1.90
  -3  -7  -4   31.40    1.70
   3   7   4   31.40    2.10
  -3   7  -4   32.10    1.50
  -3   7  -4   32.30    1.50
  -5  -7  -4    2.90    0.70
   5  -7   4    1.40    0.60
  -5   7  -4    3.20    0.60
   5   7   4    2.70    0.90
  -7  -7  -4   26.20    1.70
   7  -7   4   24.70    1.80
   7   7   4   27.50    1.90
  -7   7  -4   24.80    1.50
   9  -7   4   10.50    1.40
  -9  -7  -4   12.60    1.20
  -9   7  -4   11.10    1.00
   9   7   4   10.50    1.40
 -11  -7  -4    6.50    1.10
  11  -7   4    6.90    1.10
  11   7   4    7.50    1.20
 -11   7  -4    8.50    0.90
 -13  -7  -4    1.40    0.50
  13  -7   4    1.00    0.50
  13   7   4    1.30    0.60
 -13   7  -4    1.20    0.40
 -15  -7  -4    0.20    0.40
  15  -7   4   -0.10    0.20
 -15   7  -4    0.10    0.20
  15   7   4    0.10    0.20
 -17  -7  -4    0.90    0.40
  17  -7   4    0.70    0.20
 -17   7  -4    1.00    0.30
  17   7   4    1.30    0.30
  19  -7   4   12.10    1.10
 -19  -7  -4   12.60    1.20
 -19   7  -4   11.40    1.10
  19   7   4    8.90    0.90
  21  -7   4    1.30    0.30
  21   7   4    0.70    0.20
 -26  -8   4    0.20    0.20
 -24  -8   4    0.80    0.20
  24  -8  -4    1.10    0.20
  24   8  -4    0.00    0.20
 -24   8   4    1.30    0.30
 -22  -8   4   52.79    2.60
  22  -8  -4   50.09    2.60
 -22   8   4   51.39    2.70
  22   8  -4   48.50    2.70
 -20  -8   4   13.20    1.10
  20  -8  -4   11.40    1.10
 -20   8   4   12.10    1.70
  20   8  -4   10.00    1.50
 -18  -8   4    6.20    1.10
  18  -8  -4    6.50    1.10
  18   8  -4    7.70    1.30
 -18   8   4    7.70    1.30
  16  -8  -4   19.80    1.50
 -16  -8   4   22.00    1.60
  16   8  -4   21.90    1.70
 -16   8   4   20.00    1.80
  14  -8  -4    7.00    1.10
 -14  -8   4    7.80    1.20
 -14   8   4    9.10    1.50
  14   8  -4    8.50    1.30
  12  -8  -4  205.38    4.90
 -12  -8   4  201.28    5.20
  12   8  -4  206.48    5.20
 -12   8   4  198.28    5.40
 -10  -8   4   10.90    1.20
  10  -8  -4   11.20    1.00
  10   8  -4   10.70    1.40
 -10   8   4   12.10    1.60
   8  -8  -4   17.50    1.20
  -8  -8   4   16.20    1.50
  -8   8   4   16.80    1.90
   8   8  -4   18.60    1.50
  -6  -8   4  178.48    4.80
  -6   8   4  182.48    5.20
   6   8  -4  179.58    4.40
  -4  -8   4   68.49    2.90
   4  -8  -4   68.19    2.10
   4   8  -4   70.19    2.60
  -4   8   4   70.39    3.20
   2  -8  -4  113.39    3.10
  -2  -8   4  111.09    3.80
  -2   8   4  114.29    4.10
   2   8  -4  111.39    3.20
   0  -8   4    0.20    0.50
   0  -8  -4    0.10    0.20
   0   8  -4   -0.30    0.30
   0   8   4    0.00    0.70
   2  -8   4   20.10    1.70
  -2  -8  -4   20.30    1.40
   2   8   4   21.20    1.90
   4  -8   4   87.79    3.40
  -4  -8  -4   82.99    2.90
  -4   8  -4   83.39    2.50
   4   8   4   84.99    3.50
   6  -8   4   25.80    1.80
  -6  -8  -4   23.90    1.60
  -6   8  -4   22.90    1.40
   6   8   4   23.10    1.90
   8  -8   4    1.40    0.60
  -8  -8  -4    1.00    0.50
  -8   8  -4    1.50    0.40
   8   8   4    0.60    0.60
  10  -8   4   12.30    1.30
 -10  -8  -4   11.90    1.20
  10   8   4   12.30    1.60
 -10   8  -4   13.60    1.10
  12  -8   4    6.20    1.10
 -12  -8  -4    6.10    1.10
  12   8   4    4.30    0.90
 -12   8  -4    4.70    0.80
 -14  -8  -4    0.90    0.50
  14  -8   4    0.80    0.20
  14   8   4    0.50    0.30
 -14   8  -4    1.10    0.30
  16  -8   4   10.30    1.10
 -16  -8  -4   11.10    1.10
 -16   8  -4   11.20    1.10
  16   8   4   10.30    1.10
 -18  -8  -4    0.50    0.20
  18  -8   4    1.10    0.30
 -18   8  -4    1.50    0.40
  18   8   4    1.30    0.30
  20   8   4    0.00    0.30
 -23  -9   4    8.50    0.60
 -21  -9   4    1.10    0.20
  21  -9  -4    0.70    0.20
  21   9  -4   -0.10    0.30
 -19  -9   4    9.50    2.10
  19  -9  -4    7.90    1.80
 -19   9   4    9.10    1.40
  19   9  -4    9.20    1.40
 -17  -9   4    2.40    0.50
  17  -9  -4    2.10    0.50
 -17   9   4    3.00    0.80
  17   9  -4    1.80    0.60
 -15  -9   4    7.80    1.20
  15  -9  -4    8.30    1.20
 -15   9   4    7.40    1.40
  15   9  -4    7.10    1.20
  13  -9  -4    1.00    0.40
 -13  -9   4    1.70    0.50
 -13   9   4    1.80    0.80
  13   9  -4    1.00    0.60
 -11  -9   4   -0.40    0.20
  11  -9  -4   -0.10    0.20
 -11   9   4    0.10    0.60
  11   9  -4    0.30    0.30
  -9  -9   4   64.49    2.90
   9  -9  -4   64.89    3.10
   9   9  -4   62.19    2.70
  -9   9   4   63.79    3.20
  -7  -9   4    0.40    0.40
   7   9  -4    0.30    0.40
  -7   9   4    0.60    0.80
  -5  -9   4   35.10    2.20
  -5   9   4   39.20    2.60
   5   9  -4   34.90    1.90
  -3  -9   4   28.90    2.00
   3  -9  -4   25.40    1.30
   3   9  -4   29.80    1.70
  -3   9   4   31.60    2.30
  -1  -9   4    7.80    1.30
   1  -9  -4    6.50    0.60
  -1   9   4    6.00    1.30
   1  -9   4    0.40    0.40
  -1  -9  -4   -0.10    0.10
   1   9   4    0.00    0.70
  -3  -9  -4    0.70    0.20
   3  -9   4    0.90    0.50
   3   9   4    0.60    0.70
  -5  -9  -4    8.60    0.90
   5  -9   4    6.60    1.10
   5   9   4    6.30    1.30
  -7  -9  -4    0.40    0.20
   7  -9   4    0.30    0.30
  -7   9  -4   -0.20    0.10
   7   9   4    0.00    0.50
  -9  -9  -4    0.10    0.20
   9  -9   4   -0.40    0.20
  -9   9  -4    0.50    0.20
   9   9   4   -0.30    0.40
 -11  -9  -4    1.00    0.30
  11  -9   4    0.70    0.20
 -11   9  -4    1.30    0.30
  11   9   4   -0.30    0.30
  13  -9   4   13.60    1.30
 -13  -9  -4   14.80    1.30
  13   9   4   13.10    1.30
 -13   9  -4   12.80    1.20
  15  -9   4    1.40    0.20
 -15  -9  -4    2.10    0.40
 -15   9  -4    2.00    0.40
  15   9   4    0.90    0.40
  17   9   4   -0.50    0.20
 -17   9  -4    0.90    0.30
  20 -10  -4    1.40    0.20
  18 -10  -4    7.10    0.70
 -18 -10   4    8.50    0.80
 -18  10   4    8.10    1.40
  18  10  -4    8.50    1.30
 -16 -10   4   16.30    1.30
  16 -10  -4   12.60    1.20
  16  10  -4   13.00    1.30
 -16  10   4   16.00    1.50
 -14 -10   4   21.70    1.60
  14 -10  -4   22.00    1.50
  14  10  -4   24.70    1.80
 -14  10   4   24.70    2.00
 -12 -10   4   30.80    2.00
  12  10  -4   26.00    1.80
 -12  10   4   30.90    2.30
 -10 -10   4   20.40    1.60
  10  10  -4   20.10    1.60
 -10  10   4   20.10    2.00
  -8 -10   4   42.90    2.40
   8  10  -4   40.60    2.20
  -8  10   4   49.80    3.00
  -6 -10   4   36.60    2.20
  -6  10   4   35.80    2.50
   6  10  -4   35.80    2.00
  -4 -10   4    3.40    0.90
  -4  10   4    2.70    1.00
  -2 -10   4    3.50    0.90
  -2  10   4    2.60    1.00
   0 -10  -4   63.89    2.30
   0 -10   4   63.49    3.10
   0  10   4   65.89    3.30
   2 -10   4   47.80    2.70
  -2 -10  -4   47.50    2.10
   2  10   4   45.10    2.80
  -4 -10  -4    0.90    0.20
   4 -10   4    1.00    0.50
   4  10   4   -0.20    0.60
   6 -10   4    9.50    1.40
  -6 -10  -4    9.20    0.90
   6  10   4    7.30    1.30
   8 -10   4   11.00    1.20
  -8 -10  -4   10.30    1.00
   8  10   4   10.70    1.60
  10 -10   4    7.90    0.90
 -10 -10  -4    7.40    0.70
  10  10   4    5.90    1.10
 -10  10  -4    7.00    0.60
 -12 -10  -4   -0.20    0.20
  12 -10   4    0.30    0.20
 -12  10  -4   -0.40    0.20
  14  10   4    0.40    0.30
 -15 -11   4   24.90    1.40
  15  11  -4   23.70    1.70
 -13 -11   4    0.50    0.20
 -13  11   4    1.50    0.50
 -11 -11   4    1.00    0.20
 -11  11   4    1.00    0.40
  -9 -11   4   30.10    2.00
   9  11  -4   28.40    1.80
  -9  11   4   30.20    2.20
  -7 -11   4    7.20    1.20
  -7  11   4    7.20    1.30
  -5 -11   4    6.40    1.10
  -5  11   4    6.90    1.30
  -3 -11   4   10.70    1.20
  -3  11   4   10.70    1.60
  -1 -11   4    2.90    0.70
  -1  11   4    2.30    0.80
   1 -11   4   -0.30    0.20
   1  11   4    0.60    0.60
  -3 -11  -4    6.10    0.50
   3 -11   4    6.20    1.20
   3  11   4    6.30    1.20
  -5 -11  -4    1.40    0.20
   5 -11   4    2.00    0.40
   5  11   4    2.00    0.70
   7 -11   4   -0.10    0.20
  -7 -11  -4   -0.10    0.20
   7  11   4    0.90    0.40
  -9 -11  -4    0.80    0.20
   9  11   4   -0.80    0.30
 -30   0   5   -0.40    0.20
 -28   0   5    0.10    0.30
 -26   0   5    0.10    0.20
 -24   0   5   -0.20    0.30
 -22   0   5   -0.20    0.20
  22   0  -5    0.30    0.30
  20   0  -5    0.00    0.30
 -20   0   5   -0.10    0.20
  18   0  -5   -0.50    0.30
 -18   0   5    0.10    0.30
  16   0  -5   -0.10    0.50
 -16   0   5   -0.20    0.20
 -14   0   5    0.00    0.30
  14   0  -5   -0.60    0.40
 -14   0   5    0.00    0.20
  12   0  -5    0.40    0.50
 -12   0   5    0.30    0.30
 -12   0   5   -0.10    0.30
 -10   0   5    0.50    0.30
 -10   0   5   -0.30    0.20
  10   0  -5    0.60    0.50
  -8   0   5    0.20    0.20
  -8   0   5    0.20    0.30
   8   0  -5   -0.30    0.40
  -6   0   5    0.00    0.20
   6   0  -5    0.20    0.40
  -6   0   5    0.20    0.30
  -4   0   5    0.20    0.20
   4   0  -5    0.00    0.40
  -4   0   5    0.00    0.20
   2   0  -5    0.20    0.40
  -2   0   5   -0.10    0.10
  -2   0   5    0.00    0.20
   0   0  -5   -0.10    0.40
   0   0   5    0.10    0.10
   0   0   5    0.30    0.30
   2   0   5    0.30    0.30
   2   0   5    0.20    0.10
  -2   0  -5   -0.30    0.40
  -4   0  -5    0.40    0.40
   4   0   5    0.20    0.30
   4   0   5    0.10    0.10
   6   0   5    0.00    0.30
   6   0   5    0.20    0.10
  -6   0  -5    0.40    0.40
   8   0   5    0.20    0.30
  -8   0  -5    0.10    0.40
  10   0   5   -0.10    0.30
 -10   0  -5    0.10    0.40
  12   0   5   -0.20    0.30
 -12   0  -5    0.30    0.30
  14   0   5    0.10    0.30
 -14   0  -5    0.50    0.30
  16   0   5   -0.50    0.20
 -16   0  -5    0.20    0.30
 -18   0  -5    0.50    0.20
  18   0   5   -0.30    0.20
  20   0   5    0.30    0.20
  22   0   5    0.40    0.30
 -31  -1   5   30.80    1.90
 -29  -1   5   22.70    1.70
 -29   1   5   26.70    1.80
 -27  -1   5   37.90    2.30
 -27   1   5   33.90    2.10
  27   1  -5   37.70    1.80
 -25  -1   5   56.79    2.70
  25   1  -5   57.69    2.40
 -25   1   5   54.49    2.60
  23  -1  -5   65.49    2.40
 -23  -1   5   72.39    3.00
  23   1  -5   70.09    2.70
 -23   1   5   74.69    3.00
 -21  -1   5    0.20    0.20
  21   1  -5    0.30    0.40
 -21   1   5    0.10    0.30
 -19  -1   5   27.30    1.70
  19  -1  -5   28.60    1.50
 -19   1   5   27.20    1.70
  19   1  -5   28.50    1.70
 -17  -1   5  119.69    3.50
  17  -1  -5  120.49    3.10
 -17   1   5  115.49    3.40
 -17   1   5  117.39    2.70
  17   1  -5  124.69    3.40
  15  -1  -5  130.39    3.20
 -15  -1   5  127.79    3.50
 -15   1   5  127.19    2.80
 -15   1   5  126.59    3.40
  15   1  -5  129.29    3.40
  13  -1  -5    5.80    0.90
 -13  -1   5    4.30    0.70
  13   1  -5    5.30    0.90
 -13   1   5    5.90    0.80
 -13   1   5    4.40    0.70
 -11  -1   5   26.50    1.40
 -11  -1   5   25.40    0.80
  11  -1  -5   24.80    1.40
 -11   1   5   24.40    1.30
 -11   1   5   26.40    1.40
  11   1  -5   26.70    1.50
  -9  -1   5   96.99    2.60
   9  -1  -5   93.69    2.60
  -9  -1   5   93.39    1.90
  -9   1   5   95.49    2.50
  -9   1   5   92.39    2.40
   9   1  -5   96.49    2.70
   7  -1  -5   83.89    2.40
  -7  -1   5   80.29    2.30
  -7  -1   5   80.49    1.70
   7   1  -5   83.39    2.50
  -7   1   5   81.69    2.10
  -7   1   5   85.09    2.20
   5  -1  -5    4.40    0.80
  -5  -1   5    4.20    0.60
  -5  -1   5    4.10    0.50
  -5   1   5    4.40    0.70
   5   1  -5    3.60    0.70
  -5   1   5    3.60    0.50
  -3  -1   5   95.99    2.10
   3  -1  -5   96.69    2.60
  -3  -1   5   97.89    2.40
   3   1  -5   97.69    2.70
  -3   1   5   98.59    2.40
  -3   1   5   97.59    2.10
   1  -1  -5   49.99    1.90
  -1  -1   5   51.29    1.50
  -1  -1   5   50.59    1.60
  -1   1   5   51.59    1.30
   1   1  -5   50.29    1.90
  -1   1   5   51.39    1.80
  -1  -1  -5   11.60    1.00
   1  -1   5   10.50    0.80
   1  -1   5   14.50    0.90
   1   1   5   11.60    0.50
  -1   1  -5   11.60    1.00
   1   1   5   11.50    0.90
  -3  -1  -5   77.29    2.40
   3  -1   5   79.09    2.00
   3  -1   5   75.49    2.20
   3   1   5   77.79    2.30
  -3   1  -5   75.49    2.30
   3   1   5   77.99    1.50
   5  -1   5   38.70    1.60
   5  -1   5   38.20    1.40
  -5  -1  -5   36.10    1.70
   5   1   5   38.50    1.70
  -5   1  -5   38.10    1.70
   7  -1   5  214.88    3.70
   7  -1   5  209.48    4.30
  -7  -1  -5  209.28    4.30
   7   1   5  210.98    4.40
  -7   1  -5  208.88    4.10
   9  -1   5   63.19    1.80
  -9  -1  -5   58.89    2.20
   9  -1   5   64.39    2.40
   9   1   5   62.69    2.40
  -9   1  -5   63.09    2.20
 -11  -1  -5  113.29    3.20
  11  -1   5  117.19    3.40
 -11   1  -5  111.29    3.00
  11   1   5  120.29    3.50
 -13  -1  -5   17.30    1.30
  13  -1   5   16.70    1.40
  13   1   5   19.40    1.40
 -13   1  -5   17.50    1.20
 -15  -1  -5   34.90    1.80
  15  -1   5   34.80    2.10
  15   1   5   36.60    2.00
 -15   1  -5   33.90    1.60
 -17  -1  -5   21.40    1.40
  17  -1   5   21.10    1.70
 -17   1  -5   21.40    1.30
  17   1   5   21.20    1.50
  19  -1   5    1.20    0.60
 -19  -1  -5    1.00    0.30
  19   1   5    0.80    0.30
 -21  -1  -5   26.50    1.50
  21  -1   5   25.90    2.00
  21   1   5   27.10    1.80
  23  -1   5    0.60    0.30
  23   1   5   -0.20    0.20
 -30  -2   5    1.50    0.50
  30  -2  -5    1.20    0.20
  28  -2  -5    0.30    0.20
 -28  -2   5    0.40    0.30
  28   2  -5    0.20    0.20
 -26  -2   5    1.70    0.50
  26   2  -5    2.50    0.60
 -26   2   5    1.50    0.50
 -24  -2   5    1.50    0.60
 -24   2   5    1.70    0.50
  24   2  -5    2.10    0.60
 -22  -2   5    5.20    1.10
  22   2  -5    4.30    0.90
 -22   2   5    4.70    0.90
 -20  -2   5    8.30    1.20
  20  -2  -5    5.90    0.60
 -20   2   5    9.00    0.80
  20   2  -5    9.00    1.20
 -20   2   5   10.50    1.10
  18  -2  -5   14.20    1.00
 -18  -2   5   14.00    1.20
 -18   2   5   13.80    1.00
 -18   2   5   12.20    1.10
  18   2  -5   13.40    1.20
  16  -2  -5   11.30    1.00
 -16  -2   5   11.50    1.10
 -16   2   5    9.90    1.00
  16   2  -5   10.90    1.20
 -16   2   5   10.40    1.10
  14  -2  -5    3.40    0.70
 -14  -2   5    4.30    0.80
 -14   2   5    3.00    0.70
 -14   2   5    3.50    0.70
  14   2  -5    3.90    0.80
 -12  -2   5   34.00    1.70
  12  -2  -5   35.50    1.60
 -12   2   5   37.70    1.70
 -12   2   5   35.60    1.60
  12   2  -5   37.10    1.80
  10  -2  -5    0.70    0.50
 -10  -2   5    0.50    0.40
 -10   2   5    0.80    0.60
  10   2  -5    0.70    0.50
 -10   2   5    0.60    0.30
  -8  -2   5   26.40    0.70
   8  -2  -5   27.10    1.40
  -8  -2   5   26.80    1.40
  -8   2   5   24.70    1.40
  -8   2   5   26.70    1.20
   8   2  -5   27.70    1.60
   6  -2  -5    8.00    1.00
  -6  -2   5    8.10    0.80
  -6  -2   5    8.20    0.50
   6   2  -5    9.80    1.10
  -6   2   5    9.20    1.00
  -6   2   5    7.30    0.60
  -4  -2   5    2.80    0.60
  -4  -2   5    3.20    0.30
   4  -2  -5    3.20    0.70
  -4   2   5    3.10    0.30
   4   2  -5    4.00    0.80
  -4   2   5    3.00    0.60
  -2  -2   5    0.80    0.20
  -2  -2   5    0.70    0.40
   2  -2  -5    0.70    0.50
   2   2  -5    0.80    0.50
  -2   2   5    0.50    0.40
  -2   2   5    1.00    0.20
   0  -2  -5   13.00    1.10
   0  -2   5   13.30    1.00
   0  -2   5   14.10    0.80
   0   2   5   14.00    1.10
   0   2   5   14.30    0.50
   0   2  -5   13.90    1.10
   2  -2   5   17.10    1.10
   2  -2   5   17.40    1.00
  -2  -2  -5   18.20    1.20
  -2   2  -5   17.40    1.20
   2   2   5   17.10    1.20
   4  -2   5   66.29    2.00
  -4  -2  -5   65.49    2.30
  -4   2  -5   65.69    2.20
   4   2   5   70.39    2.30
   6  -2   5   44.00    1.70
  -6  -2  -5   40.40    1.90
  -6   2  -5   43.50    1.80
   6   2   5   45.40    2.00
  -6   2  -5   43.40    1.90
   8  -2   5   85.09    2.40
  -8  -2  -5   82.79    2.60
  -8   2  -5   82.99    2.70
   8   2   5   83.39    2.70
  -8   2  -5   82.19    2.40
 -10  -2  -5   22.00    1.40
  10  -2   5   21.30    1.10
 -10   2  -5   21.40    1.30
  10   2   5   22.50    1.50
 -10   2  -5   22.00    1.50
 -12  -2  -5    1.50    0.50
 -12   2  -5    0.90    0.40
 -12   2  -5    0.90    0.50
  12   2   5    1.30    0.50
 -14  -2  -5   25.70    1.60
 -14   2  -5   21.50    1.60
  14   2   5   23.80    1.60
 -14   2  -5   25.00    1.30
 -16  -2  -5    3.60    0.80
 -16   2  -5    3.10    0.80
  16   2   5    2.20    0.60
 -18  -2  -5    1.90    0.50
  18   2   5    1.80    0.50
 -18   2  -5    2.00    0.70
 -20  -2  -5    9.30    0.90
 -20   2  -5    9.50    1.40
  20   2   5   11.00    1.10
 -22  -2  -5    7.70    0.70
  22   2   5    7.60    0.80
 -22   2  -5    9.70    1.50
  29  -3  -5   10.10    1.00
 -29  -3   5   11.60    1.10
  29   3  -5   10.30    1.00
  27  -3  -5   56.09    2.80
 -27  -3   5   53.99    2.70
  27   3  -5   53.29    2.60
  25  -3  -5   15.40    1.30
 -25  -3   5   14.20    1.30
  25   3  -5   13.40    1.30
  23  -3  -5   55.79    2.60
 -23  -3   5   62.99    2.80
 -23   3   5   62.69    2.30
  23   3  -5   61.29    2.70
 -21  -3   5   40.40    2.20
 -21   3   5   41.60    1.90
  21   3  -5   43.70    2.20
 -19  -3   5   47.70    2.30
 -19   3   5   48.20    2.00
  19   3  -5   48.30    2.30
 -19   3   5   48.30    2.20
  17  -3  -5   38.00    1.50
 -17  -3   5   35.50    2.00
 -17   3   5   40.00    2.00
 -17   3   5   36.70    1.80
  17   3  -5   37.30    2.00
 -15  -3   5   25.80    1.60
  15  -3  -5   25.90    1.30
  15   3  -5   25.90    1.60
 -15   3   5   26.10    1.50
 -15   3   5   26.50    1.60
  13  -3  -5   42.50    1.70
 -13  -3   5   40.20    1.90
 -13   3   5   41.30    1.90
  13   3  -5   40.20    2.00
 -13   3   5   41.60    1.80
  11  -3  -5   47.20    1.80
 -11  -3   5   51.09    2.10
 -11   3   5   50.89    1.90
 -11   3   5   52.49    2.20
  11   3  -5   47.90    2.10
  -9  -3   5    0.80    0.50
   9  -3  -5    0.70    0.50
  -9   3   5    0.50    0.60
   9   3  -5    0.80    0.50
  -9   3   5    0.70    0.30
   7  -3  -5    3.00    0.70
  -7  -3   5    2.80    0.70
  -7   3   5    2.40    0.40
   7   3  -5    2.90    0.70
  -7   3   5    2.30    0.70
  -5  -3   5   14.60    0.60
  -5  -3   5   14.50    1.10
   5  -3  -5   14.40    1.10
   5   3  -5   16.70    1.30
  -5   3   5   15.20    0.70
  -5   3   5   14.00    1.30
   3  -3  -5  164.38    3.50
  -3  -3   5  175.18    3.70
  -3  -3   5  163.98    2.70
  -3   3   5  169.28    3.80
  -3   3   5  167.18    2.70
   3   3  -5  168.48    3.70
   1  -3  -5   27.50    0.70
   1  -3  -5   26.80    1.40
  -1  -3   5   27.00    1.10
  -1  -3   5   29.00    1.50
  -1   3   5   28.20    1.50
   1   3  -5   27.60    1.50
  -1  -3  -5    0.30    0.40
   1  -3   5    0.80    0.40
   1   3   5    0.40    0.50
  -1   3  -5    0.80    0.50
  -1   3  -5    0.30    0.30
   3  -3   5  119.99    3.10
  -3  -3  -5  117.69    3.10
   3   3   5  123.79    3.30
  -3   3  -5  121.39    2.90
  -3   3  -5  122.29    3.00
   5  -3   5   31.40    1.60
  -5  -3  -5   31.10    1.70
  -5   3  -5   32.90    1.60
  -5   3  -5   33.50    1.60
   5   3   5   32.00    1.70
   7  -3   5  285.07    5.20
  -7  -3  -5  278.97    5.30
  -7   3  -5  281.07    4.80
   7   3   5  282.37    5.50
  -7   3  -5  283.17    5.20
  -9  -3  -5    2.10    0.60
   9  -3   5    2.60    0.60
   9   3   5    2.30    0.70
  -9   3  -5    2.60    0.60
  -9   3  -5    2.50    0.70
 -11  -3  -5   10.00    1.30
  11  -3   5    8.90    0.80
 -11   3  -5    8.60    1.20
 -11   3  -5    9.00    0.80
  11   3   5   10.00    1.00
  13  -3   5   65.29    2.30
 -13  -3  -5   62.49    2.50
  13   3   5   63.99    2.70
 -13   3  -5   63.39    2.60
 -15  -3  -5   29.00    1.70
  15   3   5   29.60    1.80
 -15   3  -5   30.10    1.90
 -17  -3  -5   52.19    2.40
  17   3   5   54.69    2.60
 -17   3  -5   54.69    2.70
 -19   3  -5    1.20    0.50
  19   3   5    1.20    0.30
 -21  -3  -5    7.60    1.10
 -21   3  -5    7.00    1.20
  21   3   5    5.70    0.90
 -23  -3  -5   18.30    1.30
  23   3   5   19.00    1.50
 -30  -4   5    1.20    0.20
  30   4  -5   -0.40    0.20
 -28  -4   5    0.00    0.20
  28   4  -5   -0.40    0.20
  26  -4  -5    3.40    0.80
 -26  -4   5    2.90    0.70
  26   4  -5    1.50    0.50
 -24  -4   5    2.50    0.70
  24  -4  -5    2.00    0.60
  24   4  -5    2.30    0.70
 -24   4   5    4.30    0.70
 -22  -4   5    6.20    1.10
  22  -4  -5    5.80    1.00
 -22   4   5    5.20    0.90
  22   4  -5    6.20    1.10
  20  -4  -5    1.20    0.50
 -20  -4   5    0.90    0.50
  20   4  -5    0.70    0.50
 -20   4   5    1.80    0.60
 -18  -4   5    7.70    1.20
  18  -4  -5    8.50    0.90
  18   4  -5    9.10    1.30
 -18   4   5    9.40    1.20
 -16  -4   5   49.50    2.30
  16  -4  -5   46.30    2.00
  16  -4  -5   42.40    1.70
  16   4  -5   46.80    2.30
 -16   4   5   46.70    2.10
  14  -4  -5    7.00    1.00
  14  -4  -5    5.90    0.60
 -14  -4   5    8.00    1.10
 -14   4   5    6.90    1.10
  14   4  -5    6.30    1.00
 -12  -4   5    4.30    0.90
  12  -4  -5    4.10    0.70
  12  -4  -5    4.20    0.70
 -12   4   5    4.00    0.90
  12   4  -5    3.90    0.90
  10  -4  -5   35.80    1.50
  10  -4  -5   36.00    1.50
 -10  -4   5   33.10    1.80
 -10   4   5   34.30    2.00
  10   4  -5   35.50    1.90
  -8  -4   5    5.00    0.90
   8  -4  -5    4.80    0.50
   8  -4  -5    5.10    0.70
   8   4  -5    3.80    0.80
  -8   4   5    5.70    1.10
   6  -4  -5    2.50    0.40
  -6  -4   5    2.00    0.60
   6  -4  -5    1.90    0.60
  -6   4   5    2.30    0.80
   6   4  -5    2.80    0.70
  -4  -4   5    6.10    0.40
   4  -4  -5    5.50    0.40
   4  -4  -5    5.70    0.80
  -4  -4   5    5.30    0.90
  -4   4   5    5.60    1.00
   4   4  -5    6.20    1.00
   2  -4  -5    8.20    1.00
  -2  -4   5    9.40    1.00
   2   4  -5    8.60    1.10
  -2   4   5    7.70    1.10
   2   4  -5    7.70    0.60
   0  -4  -5    4.90    0.80
   0  -4   5    5.90    1.00
   0   4  -5    4.40    0.60
   0   4  -5    4.40    0.80
   0   4   5    5.00    0.90
   2  -4   5    9.10    1.10
  -2  -4  -5    8.20    1.00
  -2   4  -5    9.20    1.10
  -2   4  -5   10.00    0.80
   2   4   5    8.00    1.10
   4  -4   5    0.10    0.40
  -4  -4  -5    0.20    0.40
   4   4   5   -0.10    0.50
  -4   4  -5   -0.10    0.40
  -4   4  -5    0.20    0.30
  -6  -4  -5   28.00    1.60
   6  -4   5   28.90    1.60
  -6   4  -5   29.40    1.50
  -6   4  -5   28.10    1.40
   6   4   5   28.20    1.70
  -8  -4  -5   21.90    1.50
   8  -4   5   25.00    1.50
   8   4   5   22.60    1.60
  -8   4  -5   22.50    1.30
  -8   4  -5   24.00    1.50
  10  -4   5    9.40    0.90
 -10  -4  -5    6.50    1.00
 -10   4  -5    8.50    0.70
  10   4   5    8.10    1.10
 -10   4  -5    7.90    1.10
 -12  -4  -5    2.20    0.60
  12  -4   5    2.40    0.60
 -12   4  -5    1.90    0.60
  12   4   5    1.60    0.60
 -14  -4  -5    0.20    0.30
  14  -4   5    0.50    0.10
  14   4   5    0.00    0.20
 -14   4  -5    0.20    0.30
 -16  -4  -5    0.40    0.30
 -16   4  -5   -0.30    0.30
  16   4   5   -0.20    0.20
 -18  -4  -5    0.30    0.30
 -18   4  -5    0.20    0.30
  18   4   5    0.50    0.30
 -20  -4  -5    0.50    0.30
 -20   4  -5   -0.10    0.30
  20   4   5   -0.20    0.20
 -22  -4  -5    1.00    0.30
  22   4   5   -0.10    0.30
 -22   4  -5    1.40    0.40
 -29  -5   5    2.40    0.20
  29   5  -5    2.10    0.60
 -27  -5   5   48.00    2.50
  27  -5  -5   43.70    2.40
 -27   5   5   44.40    2.20
  27   5  -5   45.00    2.50
  25  -5  -5   84.69    3.40
 -25  -5   5   85.29    3.40
  25   5  -5   85.29    3.50
 -25   5   5   84.69    3.10
  23  -5  -5   47.10    2.40
 -23  -5   5   49.30    2.50
 -23   5   5   45.20    2.30
  23   5  -5   50.59    2.60
 -21  -5   5    9.70    1.40
  21  -5  -5   10.00    1.00
  21   5  -5    9.80    1.40
 -21   5   5    9.90    1.30
  19  -5  -5   20.40    1.50
 -19  -5   5   22.70    1.70
  19   5  -5   22.70    1.70
 -19   5   5   21.30    1.60
 -17  -5   5    2.00    0.70
  17  -5  -5    2.70    0.60
 -17   5   5    2.30    0.80
  17   5  -5    2.70    0.80
 -15  -5   5    3.60    0.90
  15  -5  -5    4.20    0.80
 -15   5   5    3.40    0.90
  15   5  -5    4.40    1.10
  13  -5  -5   17.70    1.20
  13  -5  -5   16.80    0.80
 -13  -5   5   16.10    1.40
 -13   5   5   16.90    1.60
  13   5  -5   16.70    1.40
 -11  -5   5    0.20    0.40
  11  -5  -5   -0.20    0.10
  11   5  -5    0.60    0.50
 -11   5   5    0.50    0.70
   9  -5  -5    7.30    0.90
   9  -5  -5    7.30    0.70
  -9  -5   5    6.00    1.00
  -9   5   5    7.00    1.20
   9   5  -5    6.80    1.00
  -7  -5   5   12.20    1.20
   7  -5  -5   10.80    1.00
   7  -5  -5   10.70    0.70
  -7   5   5   13.10    1.60
   7   5  -5   12.30    1.40
  -5  -5   5   10.90    1.20
   5  -5  -5   12.60    0.70
   5  -5  -5   13.00    1.00
  -5   5   5   12.10    1.50
   5   5  -5   12.30    1.30
   3  -5  -5  100.49    2.80
  -3  -5   5   98.59    3.10
   3   5  -5   96.49    2.90
  -3   5   5  102.59    3.40
  -1  -5   5   81.49    2.80
   1  -5  -5   78.49    2.50
   1   5  -5   79.69    2.00
   1   5  -5   78.79    2.60
  -1   5   5   77.89    2.90
  -1  -5  -5   67.09    2.40
   1  -5   5   65.69    2.50
  -1   5  -5   68.09    2.30
  -1   5  -5   67.49    2.00
   1   5   5   69.09    2.70
  -3  -5  -5   20.20    1.40
   3  -5   5   20.80    1.50
  -3   5  -5   20.70    1.30
   3   5   5   20.60    1.60
  -3   5  -5   19.10    1.10
  -5  -5  -5   -0.20    0.30
   5  -5   5    0.00    0.40
  -5   5  -5    0.30    0.40
   5   5   5    0.20    0.50
  -5   5  -5    0.00    0.20
   7  -5   5  129.29    3.80
  -7  -5  -5  128.09    3.60
  -7   5  -5  132.39    3.50
   7   5   5  137.39    3.90
  -7   5  -5  132.99    3.10
   9  -5   5    1.20    0.50
  -9  -5  -5    1.70    0.60
   9   5   5    1.40    0.60
  -9   5  -5    1.40    0.50
 -11  -5  -5   26.00    1.70
  11  -5   5   27.90    1.70
  11   5   5   27.00    1.80
 -11   5  -5   26.00    1.70
 -13  -5  -5   36.90    2.00
  13  -5   5   39.30    2.10
 -13   5  -5   34.80    2.00
  13   5   5   33.20    2.00
 -15  -5  -5   34.20    2.00
  15  -5   5   30.60    1.80
 -15   5  -5   31.40    2.00
  15   5   5   32.50    2.00
  17  -5   5   46.60    2.20
 -17  -5  -5   47.90    2.50
  17   5   5   46.60    2.50
 -17   5  -5   47.20    2.50
 -19  -5  -5    2.80    0.60
 -19   5  -5    2.40    0.60
  19   5   5    1.90    0.40
 -21  -5  -5    5.30    0.90
  21   5   5    4.60    0.80
 -21   5  -5    4.40    0.80
 -28   6   5    6.60    0.50
  26  -6  -5    6.00    1.00
 -26  -6   5    6.30    1.00
 -26   6   5    7.00    0.70
  26   6  -5    5.80    1.20
 -24  -6   5    2.70    0.70
  24  -6  -5    3.00    0.60
 -24   6   5    3.00    0.60
  24   6  -5    2.70    0.70
 -22  -6   5    5.50    1.00
  22  -6  -5    3.80    0.80
  22   6  -5    3.30    0.90
 -22   6   5    3.50    0.80
 -20  -6   5    1.60    0.60
  20  -6  -5    2.20    0.60
 -20   6   5    2.10    0.60
  20   6  -5    2.10    0.70
 -18  -6   5    1.00    0.50
  18  -6  -5    2.10    0.60
  18   6  -5    1.00    0.50
 -18   6   5    2.40    0.80
  16  -6  -5    0.10    0.20
 -16  -6   5    0.50    0.40
 -16   6   5    0.20    0.60
  16   6  -5    1.20    0.60
  14  -6  -5    3.50    0.70
 -14  -6   5    3.90    1.00
 -14   6   5    3.70    1.00
  14   6  -5    2.50    0.80
  12  -6  -5    0.70    0.30
 -12  -6   5    0.60    0.50
  12   6  -5    0.50    0.40
 -12   6   5    0.60    0.70
  10  -6  -5    0.50    0.20
 -10  -6   5    0.30    0.50
  10  -6  -5    0.40    0.10
 -10   6   5   -0.20    0.70
  10   6  -5    0.30    0.50
   8  -6  -5   55.49    1.90
   8  -6  -5   55.09    1.90
  -8  -6   5   52.69    2.40
  -8   6   5   52.39    2.70
   8   6  -5   53.99    2.40
  -6  -6   5    2.60    0.80
   6  -6  -5    3.20    0.60
  -6   6   5    3.40    1.00
   6   6  -5    3.30    0.80
   4  -6  -5   49.90    1.90
  -4  -6   5   46.00    2.20
  -4   6   5   44.20    2.50
   4   6  -5   44.60    2.10
  -2  -6   5   16.40    1.40
   2  -6  -5   18.10    1.20
  -2   6   5   16.90    1.70
   2   6  -5   17.60    1.40
   0  -6  -5   -0.30    0.20
   0  -6   5    0.40    0.40
   0   6   5   -0.60    0.60
   0   6  -5    0.00    0.40
   2  -6   5   11.30    1.20
  -2  -6  -5   10.80    1.10
  -2   6  -5   10.70    1.10
   2   6   5    9.50    1.30
  -2   6  -5   12.90    0.70
  -4  -6  -5   84.69    2.90
   4  -6   5   84.59    3.10
  -4   6  -5   85.99    2.60
  -4   6  -5   84.79    2.50
   4   6   5   85.79    3.20
   6  -6   5    3.80    0.90
  -6  -6  -5    4.10    0.80
   6   6   5    4.40    1.00
  -6   6  -5    3.70    0.60
   8  -6   5    2.50    0.70
  -8  -6  -5    2.60    0.70
  -8   6  -5    3.10    0.60
   8   6   5    2.70    0.80
 -10  -6  -5   22.50    1.60
  10  -6   5   22.80    1.60
 -10   6  -5   24.20    1.60
  10   6   5   22.00    1.70
 -12  -6  -5    1.50    0.50
  12  -6   5    1.20    0.40
  12   6   5    1.20    0.50
 -12   6  -5    1.20    0.40
  14  -6   5    7.70    0.80
 -14  -6  -5    8.60    1.30
  14   6   5    9.30    1.40
 -14   6  -5    7.90    1.10
 -16  -6  -5    1.50    0.50
  16  -6   5    1.50    0.20
 -16   6  -5    1.60    0.50
  16   6   5    0.90    0.40
  18  -6   5    2.10    0.40
 -18  -6  -5    1.10    0.30
 -18   6  -5    1.30    0.40
  18   6   5    2.20    0.50
 -20  -6  -5    1.00    0.30
 -20   6  -5    1.20    0.30
 -27   7   5    5.70    0.80
  25  -7  -5   17.60    1.30
 -25  -7   5   17.20    1.30
  25   7  -5   15.40    1.50
 -25   7   5   17.50    1.30
  23  -7  -5   31.70    2.00
 -23  -7   5   33.30    2.00
  23   7  -5   31.60    2.20
 -23   7   5   31.90    2.00
  21  -7  -5    4.90    0.90
 -21  -7   5    5.70    1.10
 -21   7   5    4.40    0.90
  21   7  -5    3.80    1.00
 -19  -7   5   49.90    2.50
  19  -7  -5   51.49    2.50
  19   7  -5   53.39    2.80
 -19   7   5   48.90    2.60
  17  -7  -5   29.80    1.80
 -17  -7   5   26.80    1.80
  17   7  -5   29.60    2.00
 -17   7   5   30.60    2.10
  15  -7  -5    0.40    0.30
 -15  -7   5    1.10    0.50
  15   7  -5    0.40    0.50
 -15   7   5    0.80    0.60
  13  -7  -5   -0.10    0.20
 -13  -7   5    0.10    0.30
 -13   7   5    0.20    0.60
  13   7  -5    0.00    0.40
  11  -7  -5    2.40    0.50
 -11  -7   5    1.60    0.60
 -11   7   5    0.80    0.80
  11   7  -5    1.40    0.70
   9  -7  -5   40.80    1.70
  -9  -7   5   42.60    2.30
  -9   7   5   42.00    2.50
   9   7  -5   39.10    2.10
  -7  -7   5   14.60    1.40
   7  -7  -5   13.40    0.80
  -7   7   5   14.40    1.80
   7   7  -5   13.60    1.30
  -5  -7   5    1.90    0.70
   5  -7  -5    1.80    0.40
   5   7  -5    1.80    0.70
  -5   7   5    1.90    1.00
  -3  -7   5    5.70    1.00
   3  -7  -5    5.90    0.80
  -3   7   5    6.90    1.30
   3   7  -5    6.60    1.00
   1  -7  -5   23.80    1.40
  -1  -7   5   23.40    1.70
  -1   7   5   24.70    2.10
   1   7  -5   24.20    1.60
   1  -7   5   15.10    1.40
  -1  -7  -5   15.00    1.20
   1   7   5   14.10    1.80
  -1   7  -5   14.70    1.20
  -3  -7  -5   78.39    2.80
   3  -7   5   77.29    3.10
  -3   7  -5   80.39    3.30
   3   7   5   78.19    3.30
  -5  -7  -5   26.40    1.70
   5  -7   5   27.30    1.90
   5   7   5   27.80    2.10
  -5   7  -5   25.10    1.20
   7  -7   5   25.10    1.80
  -7  -7  -5   24.20    1.60
   7   7   5   24.20    1.90
  -7   7  -5   24.00    1.40
   9  -7   5    6.60    1.10
  -9  -7  -5    6.90    1.20
  -9   7  -5    5.90    0.90
   9   7   5    5.10    1.10
  11  -7   5    3.00    0.60
 -11  -7  -5    3.10    0.70
  11   7   5    1.80    0.60
 -11   7  -5    2.40    0.50
 -13  -7  -5   10.20    1.10
  13  -7   5   10.30    1.10
 -13   7  -5   11.10    1.10
  13   7   5    9.30    1.30
  15  -7   5   18.50    1.40
 -15  -7  -5   17.70    1.50
  15   7   5   17.90    1.60
 -15   7  -5   17.90    1.40
 -17  -7  -5   26.90    1.90
  17  -7   5   23.40    1.60
  17   7   5   25.50    1.80
 -17   7  -5   26.10    1.80
  19  -7   5    4.30    0.50
 -24  -8   5   12.90    0.90
  24  -8  -5    9.90    0.90
 -24   8   5   12.20    1.10
  22  -8  -5    8.10    1.20
 -22  -8   5    7.80    0.80
  22   8  -5    9.20    1.50
 -22   8   5   10.00    1.10
 -20  -8   5    0.60    0.20
  20  -8  -5    0.50    0.20
 -20   8   5    1.00    0.40
  20   8  -5    0.80    0.40
 -18  -8   5    0.30    0.30
  18  -8  -5    0.50    0.30
 -18   8   5    1.20    0.60
  18   8  -5    0.20    0.40
  16  -8  -5   40.30    2.10
 -16  -8   5   41.60    2.30
  16   8  -5   41.00    2.50
 -16   8   5   43.00    2.50
  14  -8  -5    0.00    0.20
 -14  -8   5    0.00    0.20
 -14   8   5    1.00    0.70
  14   8  -5    0.20    0.40
  12  -8  -5   12.00    1.00
 -12  -8   5   13.00    1.30
  12   8  -5   14.00    1.40
 -12   8   5   13.50    1.80
 -10  -8   5    8.50    1.30
  10   8  -5    8.70    1.30
 -10   8   5   10.20    1.60
  -8  -8   5    0.70    0.50
   8   8  -5   -0.20    0.30
  -8   8   5    0.10    0.80
   6  -8  -5   57.09    2.00
  -6  -8   5   62.19    2.90
   6   8  -5   62.99    2.70
  -6   8   5   65.29    3.20
  -4  -8   5    0.40    0.40
  -4   8   5    1.60    1.00
   4   8  -5    0.50    0.50
   2  -8  -5   13.00    1.00
  -2  -8   5   13.60    1.40
   2   8  -5   11.80    1.10
  -2   8   5   13.10    1.70
   0  -8  -5   15.20    1.10
   0  -8   5   14.90    1.40
   0   8  -5   16.30    1.20
   0   8   5   15.00    1.90
   2  -8   5    0.10    0.30
  -2  -8  -5    0.40    0.30
   2   8   5    0.20    0.70
  -4  -8  -5   15.50    1.20
   4  -8   5   12.70    1.30
   4   8   5   13.20    1.70
  -6  -8  -5   17.20    1.30
   6  -8   5   14.40    1.40
   6   8   5   16.30    1.70
  -8  -8  -5    0.60    0.20
   8  -8   5    1.40    0.40
   8   8   5    0.20    0.50
  10  -8   5   -0.10    0.20
 -10  -8  -5    0.90    0.30
 -10   8  -5    0.10    0.20
  10   8   5   -0.50    0.40
  12  -8   5    2.20    0.40
 -12  -8  -5    3.00    0.70
 -12   8  -5    3.00    0.60
  12   8   5    1.70    0.70
 -14  -8  -5    3.60    0.80
  14  -8   5    3.50    0.60
  14   8   5    2.10    0.60
 -14   8  -5    2.90    0.50
  16  -8   5    1.90    0.30
 -16   8  -5    2.60    0.50
  16   8   5    2.30    0.40
  21  -9  -5    2.20    0.30
 -21  -9   5    3.10    0.30
  19  -9  -5   -0.10    0.20
 -19  -9   5    0.10    0.20
 -19   9   5    0.60    0.40
  19   9  -5   -0.50    0.30
 -17  -9   5    3.30    0.80
  17  -9  -5    2.10    0.30
  17   9  -5    1.70    0.50
 -17   9   5    3.50    0.90
 -15  -9   5   22.80    1.70
  15  -9  -5   20.80    1.30
  15   9  -5   22.30    1.80
 -15   9   5   21.90    1.90
 -13  -9   5    1.70    0.40
 -13   9   5    0.50    0.60
  13   9  -5    1.20    0.50
 -11  -9   5    1.30    0.50
  11   9  -5    1.60    0.60
 -11   9   5    2.90    1.00
  -9  -9   5    2.70    0.70
  -9   9   5    3.30    1.00
   9   9  -5    2.90    0.80
  -7  -9   5    1.40    0.50
   7   9  -5    1.30    0.60
  -7   9   5    1.40    0.90
  -5  -9   5    1.00    0.40
   5   9  -5    0.90    0.40
  -5   9   5   -0.80    0.60
  -3  -9   5   18.30    1.60
   3  -9  -5   18.50    1.00
  -3   9   5   17.50    1.90
   3   9  -5   16.40    1.30
  -1  -9   5   10.70    1.20
   1  -9  -5   10.10    0.80
  -1   9   5   11.10    1.80
   1  -9   5    4.30    1.00
  -1  -9  -5    3.40    0.60
   1   9   5    3.10    1.10
  -3  -9  -5    9.00    0.90
   3  -9   5    9.20    1.40
   3   9   5   10.70    1.70
  -5  -9  -5    0.70    0.20
   5  -9   5    0.80    0.40
   5   9   5    0.90    0.60
  -7  -9  -5    1.70    0.40
   7  -9   5    1.90    0.50
   7   9   5    2.30    0.80
   9  -9   5   22.20    1.70
  -9  -9  -5   22.20    1.60
   9   9   5   21.60    1.90
  11  -9   5   44.20    2.50
 -11  -9  -5   43.00    2.30
 -11   9  -5   44.70    2.30
  11   9   5   40.50    2.50
 -13  -9  -5    3.40    1.30
  13  -9   5    1.00    0.20
 -13   9  -5    2.10    0.30
  13   9   5    1.60    0.40
 -15   9  -5    2.50    0.40
 -16 -10   5    0.60    0.20
 -16  10   5    1.30    0.40
 -14 -10   5    3.30    0.70
  14  10  -5    3.40    0.80
 -14  10   5    5.30    1.00
 -12 -10   5    5.00    0.90
  12  10  -5    4.00    0.90
 -12  10   5    5.60    1.20
 -10 -10   5    5.50    1.00
  10  10  -5    3.40    0.90
 -10  10   5    7.10    1.50
  -8 -10   5    5.50    1.10
  -8  10   5    5.50    1.30
   8  10  -5    3.70    0.90
  -6 -10   5    0.50    0.30
   6  10  -5   -0.20    0.20
  -6  10   5    1.20    0.70
  -4 -10   5    8.30    1.30
  -4  10   5    6.40    1.40
  -2 -10   5    8.50    1.40
  -2  10   5    6.10    1.30
   0 -10  -5   13.10    0.90
   0 -10   5   13.80    1.40
   0  10   5   12.60    1.90
   2 -10   5    0.60    0.20
  -2 -10  -5   -0.20    0.20
   2  10   5   -0.30    0.50
  -4 -10  -5    0.00    0.20
   4 -10   5    0.60    0.30
   4  10   5    1.00    0.60
   6 -10   5    4.10    0.80
  -6 -10  -5    5.10    0.90
   6  10   5    6.10    1.40
   8 -10   5    6.20    1.00
  -8 -10  -5    5.30    0.90
   8  10   5    5.80    1.10
 -10 -10  -5    5.80    1.00
  10  10   5    4.90    1.10
  13  11  -5    5.50    0.90
  -9 -11   5    4.80    0.70
  -9  11   5    6.30    1.60
   9  11  -5    2.90    0.50
  -7  11   5    1.40    0.50
  -5 -11   5    0.70    0.20
  -5  11   5    0.20    0.50
  -3  11   5    2.50    0.80
  -1 -11   5    0.40    0.20
  -1  11   5    0.90    0.50
   1 -11   5    2.10    0.60
   1  11   5    3.00    0.70
  -3 -11  -5   18.90    1.20
   3  11   5   18.10    1.90
  -5 -11  -5    9.70    0.80
 -30   0   6    0.00    0.20
 -28   0   6   35.20    2.10
 -26   0   6    1.20    0.30
  24   0  -6    1.20    0.40
 -24   0   6    1.40    0.40
 -22   0   6  165.68    4.60
  22   0  -6  160.88    4.20
  20   0  -6   50.69    2.30
 -20   0   6   51.49    2.40
  18   0  -6  120.69    3.50
 -18   0   6  119.29    3.60
  16   0  -6    8.40    1.20
 -16   0   6    8.50    1.10
  14   0  -6   60.69    2.40
 -14   0   6   60.89    2.40
  12   0  -6  614.74    8.90
 -12   0   6  650.73    9.00
 -12   0   6  618.84    8.90
 -10   0   6   27.80    1.40
  10   0  -6   27.90    1.70
 -10   0   6   26.10    1.30
   8   0  -6  277.87    5.30
  -8   0   6  278.47    4.50
  -8   0   6  283.87    4.90
  -6   0   6   89.69    2.40
  -6   0   6   87.49    2.30
   6   0  -6   86.39    2.80
  -4   0   6  198.68    3.70
   4   0  -6  193.68    4.20
  -4   0   6  197.78    3.70
  -2   0   6  115.19    2.50
   2   0  -6  112.19    3.10
  -2   0   6  112.49    2.70
   0   0   6   10.50    0.90
   0   0   6   11.80    0.70
   0   0  -6   11.00    1.20
   2   0   6   -0.10    0.30
   2   0   6    0.20    0.10
  -2   0  -6   -0.10    0.50
  -4   0  -6   26.60    1.60
   4   0   6   26.70    1.50
   6   0   6  102.99    3.00
  -6   0  -6  103.19    3.00
  -8   0  -6   12.70    1.20
   8   0   6   12.90    1.20
  10   0   6   41.40    2.10
 -10   0  -6   42.00    2.00
 -12   0  -6   10.40    1.00
  12   0   6    9.70    1.00
 -14   0  -6    2.10    0.50
  14   0   6    1.40    0.50
 -16   0  -6    2.10    0.50
  16   0   6    2.00    0.60
 -18   0  -6    3.80    0.40
  18   0   6    2.40    0.60
  20   0   6    1.50    0.50
 -29  -1   6    1.70    0.40
 -29   1   6    1.10    0.20
 -27  -1   6    0.80    0.30
 -27   1   6   -0.30    0.20
 -25  -1   6    9.60    1.00
  25   1  -6    9.20    1.00
 -25   1   6    9.30    1.00
 -23  -1   6    0.10    0.20
 -23   1   6   -0.20    0.20
  21  -1  -6   -0.10    0.20
 -21  -1   6   -0.10    0.20
  21   1  -6   -0.10    0.40
 -21   1   6    0.20    0.20
 -19  -1   6    0.50    0.30
  19  -1  -6    0.40    0.40
  19   1  -6    1.20    0.50
 -19   1   6    0.10    0.20
  17  -1  -6    0.60    0.50
 -17  -1   6    0.20    0.30
 -17   1   6   -0.10    0.20
  17   1  -6    0.60    0.50
 -15  -1   6   83.59    2.90
  15  -1  -6   82.09    2.70
 -15   1   6   88.49    2.80
  15   1  -6   85.69    2.90
 -15   1   6   80.89    2.80
 -13  -1   6  110.29    3.20
  13  -1  -6  110.39    3.20
 -13   1   6  109.59    2.70
  13   1  -6  115.19    3.30
 -13   1   6  110.79    3.10
 -11  -1   6   50.69    2.10
  11  -1  -6   51.29    2.10
  11   1  -6   51.99    2.20
 -11   1   6   49.99    1.90
 -11   1   6   49.60    1.90
  -9  -1   6   93.79    2.70
   9  -1  -6   92.59    2.80
  -9  -1   6   95.19    2.50
   9   1  -6   94.19    3.00
  -9   1   6   96.19    2.60
  -9   1   6   94.49    2.60
  -7  -1   6   45.10    1.80
   7  -1  -6   45.00    2.00
  -7  -1   6   45.00    1.40
  -7   1   6   49.40    1.70
   7   1  -6   44.70    2.10
  -7   1   6   46.40    1.80
  -5  -1   6   12.10    0.80
   5  -1  -6   11.10    1.20
  -5  -1   6   12.60    0.90
  -5   1   6   12.00    1.00
  -5   1   6   11.00    0.70
   5   1  -6   11.40    1.30
  -3  -1   6   55.79    1.70
  -3  -1   6   54.69    1.90
   3  -1  -6   57.09    2.20
  -3   1   6   54.79    1.90
   3   1  -6   54.09    2.20
  -3   1   6   52.29    1.50
   1  -1  -6    0.50    0.60
  -1  -1   6    0.80    0.30
  -1  -1   6    1.00    0.30
  -1   1   6    1.10    0.50
  -1   1   6    1.00    0.10
   1   1  -6    0.50    0.60
  -1  -1  -6    3.70    0.80
   1  -1   6    3.50    0.60
   1  -1   6    3.40    0.50
  -1   1  -6    2.70    0.80
   1   1   6    3.10    0.60
   3  -1   6   24.80    1.30
   3  -1   6   24.80    1.10
  -3  -1  -6   25.10    1.60
   3   1   6   23.90    1.40
  -3   1  -6   22.00    1.50
   5  -1   6    0.10    0.30
  -5  -1  -6    0.40    0.50
  -5   1  -6    0.00    0.40
   5   1   6    0.00    0.30
  -7  -1  -6    9.90    1.20
   7  -1   6   10.70    1.00
   7   1   6    9.90    1.00
  -7   1  -6    9.30    1.10
   9  -1   6    1.70    0.60
  -9  -1  -6    1.60    0.60
  -9   1  -6    2.00    0.60
   9   1   6    1.00    0.50
 -11  -1  -6    1.60    0.50
  11  -1   6    0.90    0.40
 -11   1  -6    1.00    0.50
  11   1   6    0.50    0.40
 -13  -1  -6    4.30    0.80
  13  -1   6    4.40    0.90
 -13   1  -6    4.40    0.80
  13   1   6    4.80    0.90
 -15  -1  -6    1.90    0.50
  15  -1   6    1.20    0.50
 -15   1  -6    2.20    0.40
  15   1   6    1.50    0.50
 -17  -1  -6    4.00    0.70
  17  -1   6    3.50    0.80
  17   1   6    4.70    1.00
  19  -1   6    2.00    0.70
 -19  -1  -6    2.10    0.50
  19   1   6    1.20    0.50
  21  -1   6   -0.10    0.20
  21   1   6    0.20    0.20
 -28  -2   6   15.90    1.40
  28   2  -6   12.90    1.20
 -26  -2   6    5.60    1.00
  26   2  -6    6.60    1.10
 -26   2   6    7.80    1.20
 -24  -2   6   24.70    1.80
 -24   2   6   26.40    1.70
  24   2  -6   25.80    1.70
 -22  -2   6   34.30    2.00
 -22   2   6   37.20    2.10
  22   2  -6   34.80    2.00
 -20  -2   6   16.40    1.40
  20  -2  -6   13.50    0.90
  20   2  -6   15.00    1.40
 -20   2   6   14.20    1.20
 -18  -2   6   18.60    1.40
  18  -2  -6   18.30    1.30
 -18   2   6   16.70    1.30
  18   2  -6   17.80    1.50
 -16  -2   6   37.70    2.00
  16  -2  -6   38.00    1.80
 -16   2   6   35.40    1.60
 -16   2   6   36.30    1.80
  16   2  -6   36.20    2.00
  14  -2  -6  344.17    6.00
 -14  -2   6  348.57    6.40
  14   2  -6  357.66    6.50
 -14   2   6  342.47    5.80
 -14   2   6  345.07    6.10
 -12  -2   6  225.68    4.80
  12  -2  -6  222.58    4.60
 -12   2   6  224.28    4.50
  12   2  -6  228.88    5.00
 -12   2   6  220.98    4.40
 -10  -2   6   94.59    2.90
  10  -2  -6   89.79    2.80
  10   2  -6   89.29    3.00
 -10   2   6   93.09    2.80
 -10   2   6   93.59    2.60
  -8  -2   6   33.00    1.70
   8  -2  -6   32.90    1.70
   8   2  -6   35.10    1.90
  -8   2   6   33.40    1.40
  -8   2   6   32.50    1.80
  -6  -2   6  109.99    2.20
   6  -2  -6  106.29    3.00
  -6  -2   6  109.19    2.90
  -6   2   6  108.29    2.50
  -6   2   6  112.59    3.10
   6   2  -6  108.29    3.20
  -4  -2   6  246.18    3.80
   4  -2  -6  245.38    4.80
  -4  -2   6  251.07    4.70
  -4   2   6  257.57    3.90
   4   2  -6  249.18    5.00
  -4   2   6  247.18    4.80
   2  -2  -6    0.30    0.50
  -2  -2   6    0.30    0.20
  -2  -2   6    0.00    0.30
  -2   2   6   -0.20    0.40
   2   2  -6    0.30    0.60
   0  -2   6   48.60    1.80
   0  -2  -6   47.90    2.00
   0  -2   6   48.50    1.70
   0   2  -6   50.49    2.10
   0   2   6   47.30    2.00
   2  -2   6   45.90    1.70
   2  -2   6   47.70    1.70
  -2  -2  -6   45.60    2.00
   2   2   6   45.40    2.00
  -2   2  -6   45.20    2.00
  -4  -2  -6  214.28    4.60
   4  -2   6  217.38    4.20
   4  -2   6  218.88    4.40
   4   2   6  220.08    4.70
  -4   2  -6  218.98    4.50
   6  -2   6   47.30    1.70
  -6  -2  -6   46.80    2.10
   6  -2   6   45.90    2.00
  -6   2  -6   46.90    2.00
   6   2   6   47.70    2.10
   8  -2   6   17.30    1.30
  -8  -2  -6   16.90    1.30
   8  -2   6   13.40    1.50
  -8   2  -6   18.20    1.30
   8   2   6   18.50    1.40
  10  -2   6    0.20    0.40
 -10  -2  -6    1.10    0.50
  10   2   6    0.60    0.40
 -10   2  -6    1.20    0.50
 -12  -2  -6    2.90    0.70
  12  -2   6    1.90    0.70
  12   2   6    1.40    0.50
 -12   2  -6    2.30    0.50
 -14  -2  -6   21.10    1.50
  14  -2   6   18.60    1.60
 -14   2  -6   19.60    1.30
  14   2   6   21.00    1.60
 -16  -2  -6    5.10    0.90
  16  -2   6    3.90    1.00
  16   2   6    3.30    0.80
 -18  -2  -6    1.40    0.30
  18  -2   6    2.10    0.70
  18   2   6    1.50    0.40
 -20  -2  -6    0.50    0.20
  20  -2   6    1.10    0.50
  20   2   6    0.50    0.20
 -22  -2  -6    0.00    0.30
 -29  -3   6    1.20    0.30
  29   3  -6    0.40    0.20
 -27  -3   6   -0.30    0.20
  27  -3  -6    0.60    0.20
 -25  -3   6    0.10    0.30
  25  -3  -6    0.10    0.20
  25   3  -6   -0.20    0.30
 -23  -3   6    6.70    1.10
  23   3  -6    5.30    1.00
 -21  -3   6   21.10    1.60
 -21   3   6   22.40    1.50
  21   3  -6   20.30    1.60
  19  -3  -6   46.50    2.40
 -19  -3   6   50.69    2.50
 -19   3   6   53.09    2.10
  19   3  -6   52.49    2.50
 -19   3   6   54.69    2.40
  17  -3  -6   34.50    1.60
 -17  -3   6   33.90    1.90
  17   3  -6   31.30    2.00
 -17   3   6   33.00    1.70
 -17   3   6   33.90    1.80
  15  -3  -6   36.80    1.70
 -15  -3   6   39.50    2.00
  15   3  -6   40.60    2.10
 -15   3   6   36.90    1.80
 -15   3   6   37.70    1.90
 -13  -3   6   48.90    2.20
  13  -3  -6   49.00    2.00
  13   3  -6   47.30    2.30
 -13   3   6   45.10    2.10
 -13   3   6   47.00    1.90
 -11  -3   6   16.80    1.30
  11  -3  -6   18.70    1.30
  11   3  -6   18.10    1.50
 -11   3   6   16.20    1.00
 -11   3   6   18.70    1.50
  -9  -3   6   17.20    1.30
   9  -3  -6   18.10    1.30
   9   3  -6   17.80    1.50
  -9   3   6   13.70    1.40
  -9   3   6   17.20    1.00
   7  -3  -6    1.40    0.60
  -7  -3   6    0.70    0.50
   7   3  -6    0.90    0.70
  -7   3   6    0.50    0.70
  -7   3   6    0.80    0.20
   5  -3  -6   27.40    1.60
  -5  -3   6   27.60    1.60
  -5   3   6   28.60    1.70
  -5   3   6   27.50    1.00
   5   3  -6   28.10    1.80
   3  -3  -6    2.60    0.70
  -3  -3   6    2.80    0.40
  -3  -3   6    2.50    0.60
  -3   3   6    2.40    0.70
   3   3  -6    2.80    0.80
   1  -3  -6    1.90    0.60
  -1  -3   6    1.70    0.60
  -1  -3   6    2.00    0.40
  -1   3   6    2.40    0.70
   1   3  -6    2.60    0.80
   1  -3   6    4.30    0.60
  -1  -3  -6    5.00    0.90
   1  -3   6    4.50    0.80
   1   3   6    3.90    0.80
  -1   3  -6    3.90    0.80
   3  -3   6   -0.10    0.20
   3  -3   6   -0.10    0.20
  -3  -3  -6    0.10    0.40
  -3   3  -6   -0.10    0.40
   3   3   6    0.00    0.50
   5  -3   6    6.70    0.70
  -5  -3  -6    5.30    0.90
  -5   3  -6    5.80    0.90
   5   3   6    5.40    1.00
  -7  -3  -6   83.69    2.90
   7  -3   6   87.69    2.60
  -7   3  -6   85.89    2.90
   7   3   6   82.59    3.00
  -7   3  -6   81.79    2.60
   9  -3   6   19.10    1.20
  -9  -3  -6   26.90    1.70
   9   3   6   27.20    1.80
  -9   3  -6   26.20    1.70
  -9   3  -6   24.10    1.40
 -11  -3  -6    8.80    1.30
 -11   3  -6    9.70    0.90
 -11   3  -6    8.70    1.20
  11   3   6    9.80    1.40
 -13  -3  -6    2.30    0.70
  13   3   6    2.30    0.70
 -13   3  -6    1.80    0.60
 -15  -3  -6   -0.10    0.20
  15   3   6   -0.30    0.20
 -15   3  -6    0.10    0.30
 -17  -3  -6   -0.20    0.20
 -17   3  -6   -0.20    0.20
  17   3   6    0.20    0.20
 -19  -3  -6    0.10    0.20
  19   3   6   -0.40    0.20
 -21  -3  -6    6.50    0.50
  28  -4  -6   19.10    1.40
 -28  -4   6   18.80    1.30
  28   4  -6   16.40    1.40
  26  -4  -6    4.10    0.80
 -26  -4   6    6.20    1.00
  26   4  -6    6.80    1.20
  24  -4  -6   12.80    1.20
 -24  -4   6   11.40    1.20
  24   4  -6   12.80    1.30
  22  -4  -6   62.59    2.70
 -22  -4   6   61.59    2.90
 -22   4   6   60.49    2.40
  22   4  -6   61.79    2.90
  20  -4  -6   31.20    1.80
 -20  -4   6   30.80    2.00
 -20   4   6   33.20    1.80
  20   4  -6   32.90    2.10
 -18  -4   6   64.89    2.80
  18  -4  -6   65.29    2.60
  18   4  -6   63.79    2.80
 -18   4   6   62.29    2.50
  16  -4  -6  111.49    2.80
  16  -4  -6  113.19    3.30
 -16  -4   6  115.39    3.70
  16   4  -6  114.29    3.80
 -16   4   6  110.19    3.40
 -14  -4   6   42.80    2.20
  14  -4  -6   46.50    1.90
  14  -4  -6   44.90    1.90
  14   4  -6   43.30    2.30
 -14   4   6   43.30    2.20
  12  -4  -6    9.90    1.00
  12  -4  -6   10.60    0.80
 -12  -4   6   10.40    1.10
 -12   4   6   10.10    1.30
  12   4  -6   10.00    1.30
  10  -4  -6  121.09    2.90
 -10  -4   6  117.09    3.50
  10  -4  -6  116.99    3.10
 -10   4   6  117.09    3.60
  10   4  -6  116.29    3.50
   8  -4  -6  169.38    3.80
   8  -4  -6  166.38    3.40
  -8  -4   6  176.68    4.30
  -8   4   6  172.38    4.40
   8   4  -6  178.18    4.40
  -6  -4   6    2.00    0.60
   6  -4  -6    1.70    0.60
  -6   4   6    2.70    0.90
   6   4  -6    3.60    0.90
   4  -4  -6  298.67    5.50
  -4  -4   6  296.97    5.70
   4   4  -6  295.17    5.70
  -4   4   6  303.07    6.00
   2  -4  -6   71.49    2.50
  -2  -4   6   70.09    2.60
   2   4  -6   73.49    2.70
  -2   4   6   72.09    2.80
   0  -4   6   94.89    3.00
   0  -4  -6   89.79    2.90
   0  -4   6   90.69    2.30
   0   4   6   92.69    3.20
   0   4  -6   87.89    2.90
   2  -4   6   19.60    1.30
  -2  -4  -6   19.20    1.40
  -2   4  -6   17.90    1.00
  -2   4  -6   19.00    1.40
   2   4   6   16.20    1.50
   4  -4   6   30.10    1.60
  -4  -4  -6   29.20    1.70
   4   4   6   27.70    1.80
  -4   4  -6   28.80    1.50
  -4   4  -6   31.40    1.70
   6  -4   6   59.99    2.30
  -6  -4  -6   59.69    2.50
   6   4   6   61.99    2.70
  -6   4  -6   56.79    2.20
  -6   4  -6   60.79    2.30
   8  -4   6    8.50    0.80
  -8  -4  -6    8.70    1.20
  -8   4  -6   10.30    1.00
   8   4   6    6.70    1.10
  -8   4  -6    9.60    0.90
  10  -4   6   10.20    0.80
 -10  -4  -6   11.70    1.50
 -10   4  -6   11.00    1.10
  10   4   6   10.50    1.40
 -12  -4  -6   -0.20    0.20
  12   4   6    0.10    0.30
 -12   4  -6    0.50    0.30
 -14  -4  -6    0.10    0.30
  14   4   6   -0.20    0.20
 -16  -4  -6    3.70    0.80
 -16   4  -6    2.20    0.60
  16   4   6    4.50    0.90
 -18  -4  -6    3.10    0.60
  18   4   6    2.80    0.60
 -18   4  -6    1.30    0.50
 -20  -4  -6    3.70    0.40
  27  -5  -6   -0.50    0.20
 -27  -5   6    0.30    0.20
  25  -5  -6    4.20    0.80
 -25  -5   6    3.70    0.70
  25   5  -6    2.70    0.80
 -23  -5   6    1.00    0.30
  23  -5  -6    0.30    0.30
  23   5  -6    1.00    0.60
 -23   5   6   -0.20    0.20
 -21  -5   6    2.30    0.70
  21  -5  -6    2.80    0.70
  21   5  -6    1.50    0.70
 -21   5   6    2.40    0.60
  19  -5  -6   27.90    1.70
 -19  -5   6   27.10    1.90
  19   5  -6   27.40    2.00
 -19   5   6   26.90    1.80
 -17  -5   6    6.60    1.20
  17  -5  -6    5.80    0.90
  17   5  -6    6.20    1.20
 -17   5   6    5.60    1.10
  15  -5  -6    2.30    0.50
 -15  -5   6    2.50    0.70
  15   5  -6    3.80    0.90
 -15   5   6    1.90    0.70
  13  -5  -6    0.50    0.10
 -13  -5   6    0.40    0.40
  13  -5  -6    0.30    0.20
  13   5  -6    0.60    0.50
 -13   5   6   -0.20    0.60
 -11  -5   6   26.00    1.70
  11  -5  -6   25.70    1.30
  11  -5  -6   25.30    1.40
  11   5  -6   24.00    1.70
 -11   5   6   25.00    1.90
  -9  -5   6    0.90    0.50
   9  -5  -6    1.10    0.20
   9  -5  -6    1.50    0.50
   9   5  -6    1.30    0.70
  -9   5   6    1.30    0.80
   7  -5  -6   12.80    1.10
  -7  -5   6   13.20    1.20
  -7   5   6   12.30    1.50
   7   5  -6   13.50    1.40
  -5  -5   6   30.80    1.80
   5  -5  -6   31.10    1.60
  -5   5   6   28.30    2.00
   5   5  -6   33.70    1.90
  -3  -5   6    5.60    1.00
   3  -5  -6    6.10    1.00
   3   5  -6    5.60    1.00
  -3   5   6    3.70    1.00
   1  -5  -6    0.30    0.30
  -1  -5   6   -0.20    0.30
  -1   5   6   -0.10    0.60
   1   5  -6   -0.10    0.50
  -1  -5  -6   37.00    1.90
   1  -5   6   41.30    2.10
  -1   5  -6   41.30    2.00
   1   5   6   38.90    2.20
   3  -5   6   37.10    1.90
  -3  -5  -6   35.70    1.90
   3   5   6   35.60    2.10
  -3   5  -6   37.50    1.90
  -3   5  -6   35.40    1.50
  -5  -5  -6    2.90    0.70
   5  -5   6    3.70    0.70
  -5   5  -6    2.40    0.60
  -5   5  -6    3.40    0.60
   5   5   6    4.30    1.00
  -7  -5  -6    4.10    0.90
   7  -5   6    5.00    0.90
   7   5   6    2.70    0.80
  -7   5  -6    3.40    0.60
  -7   5  -6    3.70    0.80
   9  -5   6    3.10    0.60
  -9  -5  -6    2.70    0.70
   9   5   6    1.10    0.60
  -9   5  -6    2.00    0.50
  11  -5   6    0.00    0.10
 -11  -5  -6    0.40    0.40
 -11   5  -6   -0.30    0.20
  11   5   6   -0.10    0.30
 -13  -5  -6    2.50    0.70
 -13   5  -6    2.30    0.60
  13   5   6    1.80    0.60
 -15  -5  -6    0.60    0.40
 -15   5  -6    0.50    0.30
  15   5   6    0.70    0.30
 -17  -5  -6    4.60    0.80
 -17   5  -6    4.50    0.80
  17   5   6    4.40    0.80
 -19   5  -6    0.10    0.30
 -26  -6   6    1.00    0.30
  26  -6  -6    0.00    0.20
 -24  -6   6    9.40    1.00
  24  -6  -6    7.30    1.10
 -24   6   6    9.20    0.80
  24   6  -6    7.70    1.40
 -22  -6   6   21.50    1.70
  22  -6  -6   21.40    1.50
  22   6  -6   21.80    1.80
 -22   6   6   22.80    1.60
 -20  -6   6   17.70    1.50
  20  -6  -6   20.80    1.40
  20   6  -6   19.70    1.70
 -20   6   6   21.00    1.60
 -18  -6   6   24.70    1.80
  18  -6  -6   24.20    1.60
  18   6  -6   26.10    2.00
 -18   6   6   23.80    1.80
  16  -6  -6   47.30    2.20
 -16  -6   6   50.99    2.60
  16   6  -6   47.90    2.60
 -16   6   6   51.09    2.60
 -14  -6   6  132.89    4.20
  14  -6  -6  134.29    3.60
 -14   6   6  135.09    4.30
  14   6  -6  128.99    4.10
 -12  -6   6   29.30    1.90
  12  -6  -6   30.40    1.50
 -12   6   6   29.50    2.20
  12   6  -6   28.00    2.00
  10  -6  -6   20.70    1.10
 -10  -6   6   18.40    1.50
  10   6  -6   17.30    1.60
 -10   6   6   19.80    1.80
  -8  -6   6   34.10    2.00
   8  -6  -6   33.80    1.60
  -8   6   6   35.60    2.40
   8   6  -6   32.60    2.00
   6  -6  -6   33.10    1.70
  -6  -6   6   31.70    1.90
  -6   6   6   33.00    2.30
   6   6  -6   33.00    2.00
  -4  -6   6  115.09    3.70
   4  -6  -6  114.69    3.20
   4   6  -6  115.49    3.50
  -4   6   6  113.19    4.00
  -2  -6   6   47.80    2.30
   2  -6  -6   46.50    2.10
  -2   6   6   47.50    2.60
   2   6  -6   45.60    2.20
   0  -6   6   31.40    1.90
   0  -6  -6   30.10    1.70
   0   6  -6   30.70    1.80
   0   6   6   32.00    2.20
  -2  -6  -6   13.50    1.20
   2  -6   6   14.00    1.30
   2   6   6   12.00    1.60
  -2   6  -6   13.90    1.20
   4  -6   6   41.40    2.20
  -4  -6  -6   42.40    2.10
   4   6   6   40.10    2.40
  -4   6  -6   41.60    1.90
  -6  -6  -6    4.60    0.90
   6  -6   6    6.50    1.00
   6   6   6    4.70    1.10
  -6   6  -6    4.80    0.40
  -8  -6  -6    6.70    1.10
   8  -6   6    5.80    0.90
  -8   6  -6    5.30    0.80
   8   6   6    4.20    1.00
  10  -6   6    0.00    0.20
 -10  -6  -6    1.00    0.30
  10   6   6    0.20    0.30
 -10   6  -6    1.00    0.30
 -12  -6  -6    1.90    0.60
  12  -6   6    2.60    0.50
 -12   6  -6    2.00    0.50
  12   6   6    2.10    0.60
  14  -6   6   35.90    2.00
 -14  -6  -6   35.70    2.20
  14   6   6   34.70    2.20
 -14   6  -6   34.90    2.10
 -16  -6  -6    2.10    0.50
 -16   6  -6    1.20    0.30
  16   6   6    0.40    0.30
  25  -7  -6    3.50    0.40
 -25   7   6    5.60    0.50
 -23  -7   6    2.90    0.60
  23  -7  -6    2.40    0.60
  23   7  -6    1.00    0.40
 -23   7   6    2.10    0.40
 -21  -7   6   11.90    1.20
  21  -7  -6   11.30    1.00
 -21   7   6   12.30    1.20
  21   7  -6   10.90    1.60
 -19  -7   6    4.80    0.90
  19  -7  -6    3.70    0.70
 -19   7   6    4.40    1.00
  19   7  -6    2.80    0.80
 -17  -7   6    0.90    0.40
  17   7  -6   -0.30    0.40
 -17   7   6    0.60    0.50
  15  -7  -6    2.20    0.40
 -15  -7   6    2.00    0.70
 -15   7   6    1.80    0.80
  15   7  -6    1.40    0.70
 -13  -7   6   70.79    3.10
 -13   7   6   75.79    3.30
  13   7  -6   72.49    3.10
 -11  -7   6   43.10    2.30
 -11   7   6   43.10    2.60
  11   7  -6   44.00    2.40
   9  -7  -6   35.60    1.60
  -9  -7   6   44.30    2.30
   9   7  -6   43.20    2.30
  -9   7   6   43.80    2.60
  -7  -7   6   -0.30    0.20
  -7   7   6   -0.30    0.70
   7   7  -6    0.00    0.50
   5  -7  -6   19.60    1.20
  -5  -7   6   16.30    1.40
   5   7  -6   19.50    1.60
  -5   7   6   18.50    1.90
   3  -7  -6   44.20    2.00
  -3  -7   6   41.30    2.30
   3   7  -6   42.90    2.20
  -3   7   6   41.30    2.60
   1  -7  -6    1.60    0.40
  -1  -7   6    0.80    0.40
   1   7  -6    1.20    0.60
  -1   7   6    0.50    0.80
   1  -7   6    4.20    0.90
  -1  -7  -6    3.70    0.70
   1   7   6    4.40    1.20
  -1   7  -6    5.40    0.90
   3  -7   6   16.80    1.40
  -3  -7  -6   15.00    1.20
   3   7   6   13.60    1.80
   5  -7   6    1.40    0.40
  -5  -7  -6    1.50    0.50
   5   7   6    0.20    0.60
   7  -7   6    2.60    0.60
  -7  -7  -6    3.50    0.80
   7   7   6    2.60    0.80
  -9  -7  -6    6.20    1.10
   9  -7   6    6.40    1.00
  -9   7  -6    6.10    0.60
   9   7   6    4.10    1.00
  11  -7   6    3.80    0.70
 -11  -7  -6    2.80    0.60
  11   7   6    2.60    0.70
 -11   7  -6    2.40    0.50
  13  -7   6    0.30    0.20
 -13  -7  -6    0.30    0.20
 -13   7  -6    0.30    0.20
  13   7   6    0.80    0.40
  15  -7   6    0.60    0.20
  15   7   6   -0.20    0.30
 -15   7  -6    0.30    0.20
  22  -8  -6   16.40    1.10
 -22   8   6   16.70    1.30
 -20  -8   6   19.40    1.50
  20  -8  -6   18.20    1.30
  20   8  -6   15.70    1.60
 -20   8   6   19.40    1.50
 -18  -8   6   51.99    2.70
  18  -8  -6   48.20    2.20
  18   8  -6   47.70    2.80
 -18   8   6   52.99    2.80
 -16  -8   6    2.10    0.50
 -16   8   6    1.10    0.60
  16   8  -6    1.70    0.70
 -14  -8   6   13.40    1.30
  14   8  -6   13.30    1.70
 -14   8   6   13.50    1.80
 -12  -8   6   78.39    3.30
  12   8  -6   72.09    3.20
 -12   8   6   76.29    3.50
 -10  -8   6    5.20    1.00
 -10   8   6    2.00    0.90
  10   8  -6    3.30    0.90
  -8  -8   6   42.40    2.30
   8   8  -6   38.40    2.20
  -8   8   6   41.80    2.70
   6  -8  -6   23.80    1.20
  -6  -8   6   25.40    1.80
   6   8  -6   26.70    1.80
  -6   8   6   25.70    2.30
  -4  -8   6   26.30    1.80
   4  -8  -6   24.80    1.40
   4   8  -6   23.70    1.70
  -4   8   6   25.20    2.30
  -2  -8   6   46.80    2.50
   2  -8  -6   46.20    2.10
  -2   8   6   44.00    2.80
   2   8  -6   42.30    2.10
   0  -8  -6   17.20    1.20
   0  -8   6   18.40    1.50
   0   8   6   19.10    2.00
   2  -8   6    3.80    0.80
  -2  -8  -6    3.50    0.70
   2   8   6    4.40    1.10
  -4  -8  -6    4.40    0.80
   4  -8   6    2.50    0.60
   4   8   6    2.20    0.80
  -6  -8  -6    5.10    0.90
   6  -8   6    4.50    0.90
   6   8   6    4.10    1.10
   8  -8   6    1.80    0.40
  -8  -8  -6    1.20    0.30
   8   8   6    0.80    0.50
  10  -8   6   12.40    1.00
 -10  -8  -6   11.20    1.00
  10   8   6    8.40    1.30
 -12  -8  -6    0.40    0.20
 -12   8  -6    0.80    0.30
  12   8   6   -0.40    0.30
  14  -8   6    0.10    0.20
 -14   8  -6   -0.10    0.20
 -17  -9   6    1.70    0.20
 -17   9   6    1.90    0.50
  17   9  -6    2.30    0.80
 -15  -9   6   35.90    2.20
  15   9  -6   35.00    2.30
 -15   9   6   33.40    2.20
 -13  -9   6    0.70    0.30
 -13   9   6    1.40    0.80
  13   9  -6   -0.50    0.30
 -11  -9   6    0.60    0.30
  11   9  -6   -0.70    0.30
 -11   9   6    0.10    0.60
  -9  -9   6    1.90    0.60
   9   9  -6    1.70    0.60
  -9   9   6    0.20    0.70
  -7  -9   6    8.40    1.30
   7   9  -6    9.00    1.30
  -7   9   6   10.40    1.80
  -5  -9   6   12.30    1.20
  -5   9   6   13.30    1.90
   5   9  -6   11.70    1.20
   3  -9  -6    0.30    0.10
  -3  -9   6    0.50    0.30
  -3   9   6    0.10    0.80
  -1  -9   6   11.60    1.10
   1  -9  -6   13.60    1.00
  -1   9   6   12.60    1.90
   1  -9   6    3.30    0.70
  -1  -9  -6    5.60    0.50
   1   9   6    5.20    1.30
  -3  -9  -6    1.30    0.30
   3  -9   6    0.90    0.20
   3   9   6   -0.30    0.60
   5  -9   6    0.90    0.20
  -5  -9  -6    0.70    0.30
   5   9   6    1.20    0.70
   7  -9   6    1.90    0.50
  -7  -9  -6    2.00    0.50
   7   9   6    1.70    0.60
   9  -9   6    1.20    0.20
  -9  -9  -6    2.60    0.50
   9   9   6    0.20    0.30
  14  10  -6   10.80    1.10
 -12 -10   6   29.60    2.20
  12  10  -6   27.40    2.00
 -12  10   6   32.50    2.60
 -10 -10   6   14.50    1.20
 -10  10   6   15.80    1.60
  10  10  -6   12.10    1.30
  -8 -10   6    6.80    1.20
   8  10  -6    5.90    1.00
  -8  10   6    5.80    1.20
  -6 -10   6   30.30    2.10
  -6  10   6   28.50    2.40
  -4 -10   6   17.00    1.40
  -4  10   6   13.80    1.90
  -2 -10   6    0.40    0.20
  -2  10   6   -0.10    0.50
   0 -10  -6    5.30    0.50
   0 -10   6    6.10    1.00
   0  10   6    4.80    1.10
   2 -10   6   12.10    1.00
  -2 -10  -6   10.80    0.90
   2  10   6    8.70    1.50
  -4 -10  -6    8.80    0.80
  -6 -10  -6    2.40    0.30
 -26   0   7    0.50    0.20
 -24   0   7    0.30    0.20
  22   0  -7    0.30    0.40
 -22   0   7   -0.30    0.10
  20   0  -7    0.70    0.40
 -20   0   7    0.10    0.20
  18   0  -7    0.20    0.50
 -18   0   7    0.30    0.20
 -16   0   7    0.00    0.20
  16   0  -7    0.00    0.50
 -14   0   7   -0.10    0.20
  14   0  -7    0.10    0.50
  12   0  -7   -0.50    0.40
 -12   0   7    0.10    0.20
 -10   0   7    0.10    0.10
  10   0  -7    0.30    0.60
  -8   0   7   -0.30    0.30
   8   0  -7   -0.10    0.50
  -8   0   7    0.00    0.10
   6   0  -7    0.40    0.50
  -6   0   7   -0.50    0.30
   4   0  -7    0.10    0.50
  -4   0   7    0.30    0.40
  -4   0   7    0.40    0.10
   2   0  -7    0.50    0.50
  -2   0   7    0.30    0.30
   0   0  -7   -0.10    0.50
   0   0   7   -0.30    0.20
   2   0   7   -0.20    0.30
  -2   0  -7    0.40    0.50
  -4   0  -7    0.10    0.40
   4   0   7    0.10    0.30
   6   0   7    0.10    0.20
  -6   0  -7    0.20    0.40
  -8   0  -7   -0.10    0.30
   8   0   7    0.10    0.30
 -10   0  -7    0.30    0.40
  10   0   7    0.00    0.20
  12   0   7    0.20    0.30
 -12   0  -7    0.40    0.30
 -14   0  -7    0.10    0.10
  14   0   7    0.20    0.20
 -16   0  -7    0.70    0.20
  16   0   7   -0.50    0.20
  18   0   7   -0.10    0.20
 -27  -1   7    7.30    0.70
 -27   1   7    9.40    0.90
  27   1  -7    7.80    0.80
 -25  -1   7   16.70    1.30
  25   1  -7   14.40    1.30
 -25   1   7   17.30    1.40
 -23  -1   7   32.90    2.00
  23  -1  -7   32.50    1.70
  23   1  -7   30.50    1.90
 -23   1   7   32.60    1.90
 -21  -1   7   18.90    1.40
  21  -1  -7   19.00    1.40
 -21   1   7   19.80    1.50
  21   1  -7   18.50    1.50
 -19  -1   7    0.90    0.40
  19  -1  -7    0.70    0.40
 -19   1   7    1.00    0.30
  19   1  -7    1.00    0.60
 -17  -1   7    0.30    0.20
  17  -1  -7    1.10    0.50
  17   1  -7    0.60    0.60
 -17   1   7    0.40    0.20
  15  -1  -7  105.29    3.30
 -15  -1   7  110.19    3.40
  15   1  -7  106.59    3.50
 -15   1   7  109.49    3.30
  13  -1  -7    0.40    0.50
 -13  -1   7    0.80    0.30
  13   1  -7    0.70    0.60
 -13   1   7    0.80    0.30
 -11  -1   7    3.10    0.60
  11  -1  -7    3.40    0.80
 -11   1   7    4.30    0.50
 -11   1   7    3.50    0.70
  11   1  -7    2.90    0.80
  -9  -1   7    5.90    0.90
   9  -1  -7    6.90    1.10
   9   1  -7    6.80    1.20
  -9   1   7    6.00    0.60
  -9   1   7    7.00    0.90
  -7  -1   7    5.50    0.60
   7  -1  -7    4.30    0.90
   7   1  -7    3.50    0.90
  -7   1   7    5.10    0.40
  -7   1   7    3.50    0.70
   5  -1  -7    3.90    0.90
  -5  -1   7    4.50    0.70
  -5  -1   7    3.20    0.50
  -5   1   7    1.80    0.10
   5   1  -7    2.80    0.80
  -5   1   7    3.50    0.70
  -3  -1   7  114.09    2.90
   3  -1  -7  111.49    3.30
  -3  -1   7  113.49    2.80
  -3   1   7  108.69    3.00
   3   1  -7  116.49    3.40
   1  -1  -7   20.60    1.50
  -1  -1   7   20.00    0.90
  -1  -1   7   19.70    1.20
  -1   1   7   18.90    1.30
   1   1  -7   18.50    1.50
   1  -1   7   11.20    1.00
  -1  -1  -7   11.50    1.30
   1   1   7   12.00    1.10
  -1   1  -7   12.00    1.50
   3  -1   7    6.20    0.90
  -3  -1  -7    4.60    0.90
   3   1   7    6.50    1.00
  -3   1  -7    4.80    0.90
   5  -1   7   37.50    1.80
  -5  -1  -7   38.20    2.00
   5   1   7   40.30    2.00
  -5   1  -7   39.80    2.00
  -7  -1  -7    5.90    1.00
   7  -1   7    6.60    1.00
  -7   1  -7    6.30    1.00
   7   1   7    6.20    1.00
  -9  -1  -7   45.30    2.20
   9  -1   7   43.40    2.20
   9   1   7   46.20    2.30
  -9   1  -7   41.60    2.00
  11  -1   7   49.60    2.40
 -11  -1  -7   47.40    2.30
  11   1   7   48.20    2.40
 -11   1  -7   49.50    2.20
  13  -1   7    4.00    0.90
  13   1   7    2.90    0.70
 -13   1  -7    3.10    0.70
  15  -1   7   24.80    1.70
 -15  -1  -7   23.20    1.60
 -15   1  -7   22.60    1.30
  15   1   7   21.60    1.70
  17  -1   7   -0.20    0.20
  17   1   7   -0.20    0.20
 -19  -1  -7    7.60    0.70
 -28  -2   7    2.80    0.50
 -28   2   7    3.60    0.30
 -26  -2   7    0.40    0.20
 -26   2   7    0.70    0.20
 -24  -2   7    0.90    0.20
 -24   2   7    0.70    0.20
  24   2  -7    0.00    0.40
 -22  -2   7   -0.20    0.20
  22   2  -7    0.20    0.30
 -22   2   7    0.00    0.20
  20  -2  -7    4.70    0.70
 -20  -2   7    6.20    1.10
  20   2  -7    5.30    1.00
 -20   2   7    5.10    0.90
  18  -2  -7    0.20    0.30
 -18  -2   7    0.40    0.30
  18   2  -7    0.30    0.50
 -18   2   7    0.50    0.20
 -16  -2   7    0.20    0.20
  16  -2  -7    0.00    0.40
  16   2  -7    0.00    0.50
 -16   2   7    0.50    0.20
  14  -2  -7    1.00    0.60
 -14  -2   7    1.40    0.50
 -14   2   7    1.60    0.40
  14   2  -7    2.30    0.80
 -14   2   7    1.10    0.50
  12  -2  -7    5.30    1.00
 -12  -2   7    5.80    0.90
 -12   2   7    5.50    0.90
 -12   2   7    6.50    0.60
  12   2  -7    5.60    1.10
 -10  -2   7    1.90    0.60
  10  -2  -7    1.30    0.60
 -10   2   7    1.80    0.70
  10   2  -7    1.10    0.70
 -10   2   7    1.90    0.20
  -8  -2   7    1.00    0.40
   8  -2  -7    0.60    0.50
   8   2  -7    0.20    0.60
  -8   2   7    0.60    0.60
  -8   2   7    0.50    0.10
   6  -2  -7    3.10    0.90
  -6  -2   7    4.40    0.70
  -6   2   7    4.10    0.90
   6   2  -7    3.20    0.90
   4  -2  -7    6.70    1.00
  -4  -2   7    7.90    0.70
  -4   2   7    7.10    1.00
   4   2  -7    7.80    1.20
   2  -2  -7    1.70    0.70
  -2  -2   7    1.20    0.30
  -2  -2   7    1.90    0.40
  -2   2   7    1.60    0.60
   2   2  -7    1.40    0.60
   0  -2   7    6.10    0.50
   0  -2  -7    6.70    1.00
   0  -2   7    5.40    0.70
   0   2   7    6.30    1.00
   0   2  -7    5.50    1.00
  -2  -2  -7    4.70    0.90
   2  -2   7    4.80    0.70
   2   2   7    4.00    0.80
  -2   2  -7    4.30    0.90
   4  -2   7   44.10    1.90
  -4  -2  -7   43.10    2.20
   4   2   7   41.50    2.10
  -4   2  -7   40.70    2.00
  -6  -2  -7    0.20    0.40
   6  -2   7    0.10    0.20
  -6   2  -7    0.10    0.40
   6   2   7   -0.40    0.30
  -8  -2  -7   25.10    1.70
   8  -2   7   23.90    1.50
   8   2   7   25.60    1.70
  -8   2  -7   24.10    1.60
  10  -2   7    0.00    0.20
 -10  -2  -7   -0.20    0.20
  10   2   7   -0.20    0.20
 -10   2  -7    0.50    0.30
  12  -2   7    0.00    0.30
 -12  -2  -7    1.30    0.50
  12   2   7    0.90    0.40
 -12   2  -7    1.40    0.30
 -14  -2  -7    1.20    0.40
  14  -2   7    0.80    0.40
  14   2   7    1.40    0.50
  16  -2   7    4.70    1.00
 -16  -2  -7    5.40    1.50
  16   2   7    5.10    1.00
 -18  -2  -7    0.70    0.20
  18  -2   7   -0.30    0.20
  29   3  -7    7.90    0.80
  27  -3  -7   11.80    1.00
 -27  -3   7   11.70    1.10
  27   3  -7    9.10    1.30
 -25  -3   7   24.10    1.60
  25   3  -7   21.00    1.70
 -23  -3   7   14.40    1.20
 -23   3   7   18.00    1.30
  23   3  -7   13.80    1.40
 -21  -3   7    1.80    0.40
 -21   3   7    1.80    0.40
  21   3  -7    1.80    0.60
  19  -3  -7   15.70    1.10
 -19  -3   7   21.90    1.60
  19   3  -7   19.50    1.70
 -19   3   7   20.30    1.40
  17  -3  -7    5.90    0.90
 -17  -3   7    5.10    0.90
 -17   3   7    5.40    0.80
  17   3  -7    5.30    1.10
 -15  -3   7    4.10    0.80
  15  -3  -7    3.20    0.70
 -15   3   7    3.70    0.60
  15   3  -7    3.10    0.90
 -15   3   7    3.10    0.80
  13  -3  -7    2.70    0.70
 -13  -3   7    2.20    0.60
 -13   3   7    3.60    0.60
 -13   3   7    4.30    0.90
  13   3  -7    3.40    0.90
  11  -3  -7    2.30    0.70
 -11  -3   7    2.30    0.60
 -11   3   7    2.00    0.20
 -11   3   7    1.70    0.80
  11   3  -7    1.40    0.70
  -9  -3   7   43.30    2.00
   9  -3  -7   41.40    2.00
   9   3  -7   41.10    2.20
  -9   3   7   34.40    1.50
  -9   3   7   41.20    2.20
   7  -3  -7   12.10    1.20
  -7  -3   7   13.60    1.10
  -7   3   7   12.00    1.50
   7   3  -7   11.40    1.40
   5  -3  -7    0.50    0.50
  -5  -3   7    0.80    0.40
   5   3  -7    1.60    0.70
  -5   3   7    1.50    0.70
   3  -3  -7   27.10    1.70
  -3  -3   7   29.10    1.60
   3   3  -7   25.70    1.80
  -3   3   7   26.60    1.70
   1  -3  -7   17.20    1.40
  -1  -3   7   17.90    1.20
   1   3  -7   20.10    1.60
  -1   3   7   15.70    1.40
  -1  -3  -7   82.89    2.90
   1  -3   7   79.69    2.40
   1  -3   7   84.39    2.70
   1   3   7   88.09    3.10
  -1   3  -7   84.19    3.00
   3  -3   7    1.00    0.10
   3  -3   7    1.10    0.40
  -3  -3  -7    1.40    0.60
  -3   3  -7    1.00    0.60
   3   3   7    0.60    0.50
   5  -3   7    9.60    0.90
  -5  -3  -7   11.90    1.30
   5   3   7    9.20    1.30
  -5   3  -7   11.10    1.30
   7  -3   7   99.69    3.20
  -7  -3  -7  105.39    3.50
  -7   3  -7  101.59    3.10
   7   3   7  101.99    3.60
  -9  -3  -7   15.30    1.30
   9  -3   7   14.70    1.30
  -9   3  -7   17.10    1.20
   9   3   7   15.60    1.40
 -11  -3  -7   11.00    1.20
  11  -3   7   12.30    1.20
  11   3   7   10.80    1.50
  13  -3   7    0.70    0.50
 -13  -3  -7    1.20    0.40
  13   3   7    0.90    0.50
 -15  -3  -7   10.70    1.50
  15  -3   7    8.00    1.20
  15   3   7    8.20    1.30
  17  -3   7   14.20    1.30
 -17  -3  -7   16.00    1.20
  17   3   7   14.70    1.40
  26  -4  -7    1.20    0.20
 -26  -4   7    2.30    0.30
  26   4  -7    1.40    0.50
  24  -4  -7    0.50    0.20
 -24  -4   7    0.00    0.20
  24   4  -7   -0.60    0.30
  22  -4  -7    0.80    0.20
 -22  -4   7    0.40    0.20
  22   4  -7    0.30    0.40
  20  -4  -7    1.80    0.40
 -20  -4   7    1.30    0.40
  20   4  -7    2.40    0.80
  18  -4  -7    0.40    0.20
 -18  -4   7    0.10    0.10
  18   4  -7   -0.10    0.40
 -18   4   7    0.90    0.40
 -16  -4   7    3.40    0.80
 -16   4   7    4.10    0.90
  16   4  -7    3.00    0.90
  14  -4  -7   11.70    1.10
 -14  -4   7   13.00    1.20
 -14   4   7    9.20    1.30
  14   4  -7   13.20    1.70
  12  -4  -7    9.10    1.10
 -12  -4   7   12.40    1.10
 -12   4   7    9.60    1.30
  12   4  -7    8.50    1.30
 -10  -4   7    4.10    0.80
  10  -4  -7    5.30    0.90
  10   4  -7    4.40    1.00
 -10   4   7    2.90    0.90
   8  -4  -7    5.40    0.90
  -8  -4   7    5.40    0.90
   8   4  -7    5.20    1.10
  -8   4   7    4.80    1.10
  -6  -4   7   16.80    1.30
   6  -4  -7   17.20    1.40
  -6   4   7   17.50    1.70
   6   4  -7   18.60    1.60
   4  -4  -7    0.80    0.50
  -4  -4   7    0.60    0.30
   4   4  -7    0.50    0.60
  -4   4   7    1.40    0.80
  -2  -4   7    0.40    0.20
   2  -4  -7    0.20    0.40
   2   4  -7   -0.20    0.50
  -2   4   7   -0.10    0.50
   0  -4  -7    1.80    0.60
   0  -4   7    1.30    0.40
   0   4   7    1.20    0.70
   0   4  -7    1.20    0.60
  -2  -4  -7    0.80    0.50
   2  -4   7    1.50    0.40
  -2   4  -7    0.90    0.60
   2   4   7    0.70    0.60
   4  -4   7    1.00    0.20
  -4  -4  -7    0.80    0.50
   4  -4   7    1.10    0.40
  -4   4  -7    0.50    0.50
   4   4   7    0.10    0.50
   6  -4   7    0.30    0.40
  -6  -4  -7    0.30    0.30
  -6   4  -7   -0.40    0.30
   6   4   7    0.10    0.50
  -8  -4  -7    9.20    1.30
   8  -4   7    5.80    1.00
   8   4   7    7.10    1.20
  -8   4  -7    8.10    0.80
  10  -4   7    6.50    1.10
 -10  -4  -7    6.80    1.10
  10   4   7    5.60    1.10
 -12  -4  -7    0.90    0.40
  12   4   7    1.20    0.50
  14  -4   7    0.50    0.50
 -14  -4  -7    0.30    0.20
  14   4   7   -0.50    0.20
 -16  -4  -7    0.40    0.20
  16   4   7   -0.10    0.20
  25  -5  -7   32.10    1.90
 -25  -5   7   33.80    2.20
  25   5  -7   33.40    2.20
 -23  -5   7   36.50    2.20
  23  -5  -7   30.10    2.00
  23   5  -7   31.70    2.20
  21  -5  -7   13.10    1.10
 -21  -5   7   14.40    1.20
  21   5  -7   11.80    1.70
  19  -5  -7   15.20    1.20
 -19  -5   7   15.00    1.30
  19   5  -7   14.30    1.90
 -19   5   7   15.10    1.30
  17  -5  -7    0.90    0.20
 -17  -5   7    1.30    0.50
  17   5  -7    1.40    0.60
 -17   5   7    1.60    0.60
  15  -5  -7    3.40    0.60
 -15  -5   7    2.20    0.60
 -15   5   7    1.80    0.80
  15   5  -7    2.60    0.90
  13  -5  -7    1.70    0.30
 -13  -5   7    2.30    0.60
 -13   5   7    1.10    0.70
  13   5  -7    0.20    0.50
 -11  -5   7    2.50    0.60
  11  -5  -7    2.30    0.50
  11   5  -7    0.60    0.60
 -11   5   7    0.00    0.60
  -9  -5   7    9.60    1.00
   9  -5  -7   10.10    1.00
  -9   5   7   10.70    1.60
   9   5  -7   10.70    1.40
   7  -5  -7   -0.20    0.30
  -7  -5   7    0.00    0.20
  -7   5   7    0.10    0.70
   7   5  -7   -0.40    0.40
   5  -5  -7    0.40    0.40
  -5  -5   7    0.90    0.30
  -5   5   7    0.00    0.70
   5   5  -7    1.30    0.70
   3  -5  -7    0.70    0.50
  -3  -5   7    0.30    0.20
   3   5  -7    0.10    0.60
  -3   5   7    0.70    0.70
  -1  -5   7   11.60    1.10
   1  -5  -7   11.30    1.10
   1   5  -7   11.90    1.40
  -1   5   7   12.60    1.60
   1  -5   7  164.08    4.40
  -1  -5  -7  158.68    4.30
   1   5   7  159.48    4.70
  -1   5  -7  163.18    4.30
   3  -5   7    4.70    0.80
  -3  -5  -7    3.70    0.80
   3   5   7    2.40    0.80
  -3   5  -7    5.00    0.90
  -5  -5  -7   12.90    1.20
   5  -5   7   12.40    1.00
   5   5   7   10.90    1.60
  -5   5  -7   12.80    1.10
  -7  -5  -7   26.00    1.70
   7  -5   7   22.80    1.40
   7   5   7   23.10    1.90
  -7   5  -7   26.60    1.40
  -9  -5  -7    1.90    0.60
   9   5   7    2.70    0.90
  -9   5  -7    1.80    0.40
 -11  -5  -7    3.80    0.90
 -11   5  -7    4.70    0.80
  11   5   7    4.60    1.00
 -13  -5  -7    0.50    0.30
  13   5   7    0.10    0.20
 -13   5  -7    0.60    0.30
 -15  -5  -7   13.80    1.20
 -15   5  -7   15.70    1.30
  24  -6  -7    4.70    0.40
  22  -6  -7    2.70    0.40
 -22  -6   7    2.60    0.60
 -22   6   7    4.60    0.50
  22   6  -7    1.80    0.70
  20  -6  -7    0.20    0.20
 -20  -6   7    0.40    0.30
 -20   6   7    1.50    0.40
  20   6  -7    0.30    0.50
 -18  -6   7    0.20    0.20
  18  -6  -7    0.40    0.20
 -18   6   7    0.60    0.40
  18   6  -7    0.50    0.50
 -16  -6   7    0.80    0.30
 -16   6   7    0.20    0.40
  16   6  -7   -0.20    0.40
 -14  -6   7    1.10    0.30
 -14   6   7    1.60    0.70
  14   6  -7    0.70    0.70
 -12  -6   7   12.30    1.20
  12  -6  -7   11.20    1.30
  12   6  -7   12.20    1.60
 -12   6   7   14.40    1.80
  10  -6  -7    0.90    0.30
 -10  -6   7    2.00    0.60
 -10   6   7    1.50    0.80
  10   6  -7    1.40    0.70
  -8  -6   7    3.60    0.80
   8  -6  -7    3.30    0.60
   8   6  -7    3.00    0.90
  -8   6   7    2.90    1.00
  -6  -6   7    2.60    0.80
   6  -6  -7    2.20    0.50
   6   6  -7    2.80    0.90
  -6   6   7    2.70    0.90
  -4  -6   7    4.40    0.90
   4  -6  -7    4.20    0.80
  -4   6   7    4.60    1.20
   4   6  -7    3.40    0.90
   2  -6  -7   62.89    2.60
  -2  -6   7   61.39    2.70
   2   6  -7   64.59    2.70
  -2   6   7   63.99    3.10
   0  -6   7    0.70    0.20
   0  -6  -7    0.20    0.20
   0   6  -7    0.80    0.60
   0   6   7    0.40    0.70
   2  -6   7    1.60    0.40
  -2  -6  -7    2.30    0.60
   2   6   7    1.90    0.80
  -2   6  -7    2.60    0.70
   4  -6   7   15.90    1.20
  -4  -6  -7   15.80    1.30
   4   6   7   12.90    1.70
  -6  -6  -7    0.00    0.20
   6  -6   7    0.10    0.20
   6   6   7   -0.80    0.40
   8  -6   7    1.20    0.20
  -8  -6  -7    2.30    0.50
   8   6   7    0.90    0.70
 -10  -6  -7    0.70    0.20
  10  -6   7   -0.20    0.20
  10   6   7    0.10    0.30
 -10   6  -7    0.50    0.20
 -12  -6  -7    0.50    0.20
  12   6   7   -0.40    0.20
 -12   6  -7    0.50    0.20
 -14   6  -7    1.00    0.20
  23  -7  -7    8.10    0.60
 -23   7   7    8.30    0.70
 -21  -7   7    2.70    0.60
  21  -7  -7    2.10    0.20
  21   7  -7    2.60    0.70
 -21   7   7    3.40    0.60
 -19  -7   7    5.40    1.10
 -19   7   7    4.90    0.90
  19   7  -7    4.40    1.10
 -17  -7   7    1.90    0.50
 -17   7   7    2.60    0.60
  17   7  -7    1.30    0.60
 -15  -7   7   23.00    1.70
 -15   7   7   24.50    2.00
  15   7  -7   22.50    1.90
 -13  -7   7    4.40    0.80
 -13   7   7    3.90    1.00
  13   7  -7    4.70    1.10
 -11  -7   7   13.10    1.20
 -11   7   7   14.10    1.90
  11   7  -7   11.60    1.60
  -9  -7   7    2.50    0.60
   9  -7  -7    2.40    0.30
   9   7  -7    1.80    0.70
  -9   7   7    3.30    1.10
   7  -7  -7    2.30    0.40
  -7  -7   7    1.60    0.40
  -7   7   7    2.30    1.00
   7   7  -7    2.30    0.80
   5  -7  -7    2.20    0.40
  -5  -7   7    2.10    0.60
   5   7  -7    1.70    0.60
  -5   7   7    1.30    0.90
   3  -7  -7   14.20    1.10
  -3  -7   7   13.90    1.20
  -3   7   7   11.50    1.70
   3   7  -7   14.40    1.40
   1  -7  -7    1.60    0.40
  -1  -7   7    1.30    0.30
  -1   7   7    0.90    0.80
   1   7  -7    1.80    0.60
  -1  -7  -7    2.60    0.60
   1  -7   7    2.30    0.50
   1   7   7    2.70    1.00
  -1   7  -7    2.50    0.60
  -3  -7  -7   19.60    1.40
   3  -7   7   20.30    1.50
   3   7   7   19.90    2.00
   5  -7   7   17.60    1.30
  -5  -7  -7   17.90    1.40
   5   7   7   14.00    1.90
   7  -7   7    8.20    0.80
  -7  -7  -7   11.40    1.10
   7   7   7   11.00    1.60
  -9  -7  -7   12.60    1.10
   9  -7   7   10.90    1.00
   9   7   7    9.60    1.50
  11  -7   7    5.80    0.60
 -18  -8   7    2.30    0.40
 -18   8   7    3.70    0.60
  18   8  -7    2.50    0.90
 -16  -8   7    1.50    0.40
 -16   8   7    1.70    0.50
  16   8  -7    1.90    0.70
 -14  -8   7    1.30    0.30
 -14   8   7    1.30    0.80
  14   8  -7    2.10    0.80
 -12  -8   7    2.40    0.60
  12   8  -7    2.10    0.80
 -12   8   7    2.70    0.90
 -10  -8   7   15.80    1.30
 -10   8   7   13.40    1.80
  10   8  -7   14.80    1.50
  -8  -8   7    5.40    0.90
  -8   8   7    6.50    1.40
   8   8  -7    3.60    0.90
   6  -8  -7    0.20    0.10
  -6  -8   7    0.90    0.20
  -6   8   7   -1.10    0.60
   6   8  -7    0.60    0.50
  -4  -8   7    2.50    0.60
   4  -8  -7    1.50    0.30
  -4   8   7    1.10    0.90
   4   8  -7    1.50    0.60
   2  -8  -7    0.90    0.30
  -2  -8   7    1.10    0.20
  -2   8   7    0.60    0.80
   2   8  -7    0.20    0.20
   0  -8  -7    5.60    0.50
   0  -8   7    4.40    0.70
   0   8   7    4.10    1.20
   2  -8   7    2.60    0.50
  -2  -8  -7    1.80    0.30
   2   8   7    3.30    1.10
   4  -8   7    4.60    0.50
  -4  -8  -7    6.10    0.60
   4   8   7    4.50    1.20
   6  -8   7    1.40    0.30
  -6  -8  -7    1.30    0.30
   6   8   7    0.50    0.50
   8  -8   7    3.90    0.40
  -8  -8  -7    2.30    0.40
  10  -8   7    1.00    0.20
 -13  -9   7    0.50    0.20
 -13   9   7    0.30    0.40
 -11   9   7    0.80    0.50
  11   9  -7   -0.40    0.40
   9   9  -7   -0.50    0.40
  -9   9   7   -0.20    0.50
  -7  -9   7    0.00    0.20
   7   9  -7   -0.60    0.30
  -7   9   7   -1.20    0.50
  -5  -9   7    0.50    0.20
   5   9  -7   -0.70    0.30
  -5   9   7   -0.80    0.50
  -3  -9   7   10.60    1.00
   3  -9  -7   11.60    0.70
  -3   9   7   11.10    1.90
  -1  -9   7    3.80    0.70
  -1   9   7    1.00    0.70
  -1  -9  -7    5.30    0.50
   1  -9   7    5.40    0.60
   1   9   7    2.80    0.90
  -3  -9  -7   12.40    1.00
   3  -9   7   12.20    1.00
  -5  -9  -7   15.10    2.40
  10  10  -7    1.80    0.30
   8  10  -7    3.00    0.50
   0 -10  -7    9.80    0.60
 -26   0   8    9.70    0.80
  24   0  -8   17.00    1.30
 -24   0   8   18.20    1.40
 -22   0   8    2.50    0.60
  22   0  -8    2.30    0.70
 -20   0   8   54.09    2.50
  20   0  -8   51.09    2.50
  18   0  -8  169.48    4.70
 -18   0   8  176.08    4.70
 -16   0   8    0.90    0.20
  16   0  -8    0.60    0.60
  14   0  -8   22.10    1.70
 -14   0   8   20.00    1.30
  12   0  -8   80.09    3.10
 -12   0   8   83.59    2.80
  10   0  -8   62.39    2.70
 -10   0   8   62.49    2.20
   8   0  -8   32.10    2.00
  -8   0   8   29.00    1.30
   6   0  -8   22.90    1.70
   4   0  -8   51.89    2.50
  -4   0   8   52.99    2.10
  -2   0   8   25.20    1.50
   2   0  -8   23.50    1.80
   0   0   8    5.60    0.90
   0   0  -8    4.20    0.90
  -2   0  -8    1.00    0.60
   2   0   8    0.20    0.30
   4   0   8   11.30    1.10
  -4   0  -8   10.90    1.40
   6   0   8    0.70    0.30
  -6   0  -8    0.80    0.50
   8   0   8    2.70    0.60
  -8   0  -8    1.60    0.60
 -10   0  -8    5.40    1.00
  10   0   8    5.40    1.00
 -12   0  -8    0.00    0.20
  14   0   8   -0.10    0.20
 -14   0  -8    0.60    0.20
 -16   0  -8    7.30    0.50
  27   1  -8    1.90    0.30
 -25  -1   8    0.00    0.20
  25   1  -8    0.50    0.20
 -25   1   8    0.00    0.20
  23  -1  -8    0.00    0.20
 -23  -1   8    1.10    0.30
 -23   1   8    0.30    0.20
  23   1  -8    0.10    0.30
 -21  -1   8   12.40    1.10
  21  -1  -8   12.60    1.10
 -21   1   8   12.40    1.00
  21   1  -8   12.50    1.30
 -19  -1   8    8.00    0.80
  19  -1  -8    8.90    1.20
 -19   1   8    9.30    0.90
  19   1  -8    8.10    1.30
  17  -1  -8    2.80    0.80
 -17  -1   8    4.00    0.40
  17   1  -8    3.60    0.90
 -17   1   8    3.00    0.50
  15  -1  -8   23.10    1.70
 -15  -1   8   23.50    1.50
 -15   1   8   21.90    1.30
  15   1  -8   23.90    1.90
  13  -1  -8    0.00    0.50
 -13  -1   8    0.20    0.20
 -13   1   8    0.40    0.10
  13   1  -8    0.60    0.60
 -11  -1   8    0.10    0.10
  11  -1  -8    0.60    0.60
  11   1  -8    0.80    0.60
  -9  -1   8   22.20    1.30
   9  -1  -8   23.60    1.70
   9   1  -8   22.40    1.80
   7  -1  -8    1.00    0.60
  -7  -1   8    0.90    0.10
   7   1  -8    1.70    0.80
  -7   1   8    0.30    0.30
  -5  -1   8   19.00    1.10
   5  -1  -8   25.60    1.90
  -5   1   8   24.90    1.50
   5   1  -8   26.90    1.90
   3  -1  -8   -0.10    0.50
   3   1  -8   -0.50    0.40
  -3   1   8    0.00    0.40
   1  -1  -8    0.20    0.50
  -1  -1   8   -0.10    0.20
  -1   1   8    0.50    0.50
   1   1  -8   -0.10    0.40
   1  -1   8    0.30    0.30
  -1  -1  -8    0.00    0.40
  -1   1  -8    0.00    0.50
   1   1   8    0.50    0.40
  -3  -1  -8    0.20    0.40
   3  -1   8    0.00    0.20
  -3   1  -8    0.20    0.40
   3   1   8   -0.60    0.20
  -5  -1  -8    0.60    0.50
   5  -1   8    0.40    0.30
   5   1   8    0.30    0.40
  -5   1  -8    1.00    0.50
  -7  -1  -8    1.90    0.60
   7  -1   8    0.60    0.30
  -7   1  -8    1.90    0.60
   7   1   8    1.30    0.50
  -9  -1  -8    0.50    0.30
  -9   1  -8    0.20    0.30
   9   1   8    0.40    0.30
 -11  -1  -8    0.70    0.30
  11  -1   8    0.50    0.20
 -11   1  -8    0.90    0.30
  11   1   8   -0.10    0.30
 -13  -1  -8    1.20    0.30
  13  -1   8    0.50    0.30
  15  -1   8   -0.40    0.20
 -15  -1  -8    0.30    0.20
  15   1   8   -0.40    0.30
 -26  -2   8   12.60    1.20
 -26   2   8   13.80    1.00
  26   2  -8   10.60    1.10
 -24  -2   8   22.30    1.50
 -24   2   8   20.50    1.40
  24   2  -8   21.90    1.70
 -22  -2   8   24.00    1.60
 -22   2   8   24.40    1.50
  22   2  -8   23.10    1.80
 -20  -2   8   53.49    2.60
  20  -2  -8   48.00    2.20
 -20   2   8   51.09    2.30
  20   2  -8   46.20    2.50
 -18  -2   8   11.10    1.00
  18  -2  -8    8.70    1.20
 -18   2   8    9.50    0.80
  18   2  -8   10.00    1.50
 -16  -2   8    5.60    0.90
  16  -2  -8    7.30    1.10
 -16   2   8    6.40    0.60
  16   2  -8    5.80    1.20
  14  -2  -8   22.70    1.60
 -14  -2   8   24.60    1.50
  14   2  -8   21.80    1.80
 -14   2   8   23.90    1.20
  12  -2  -8   87.29    3.10
 -12  -2   8   87.39    3.00
 -12   2   8   80.79    2.50
  12   2  -8   83.29    3.30
 -10  -2   8  143.59    3.90
  10  -2  -8  130.39    3.90
  10   2  -8  137.09    4.20
 -10   2   8  133.99    4.00
  -8  -2   8    8.20    0.70
   8  -2  -8    8.80    1.40
  -8   2   8    7.60    1.10
   8   2  -8    9.70    1.40
   6  -2  -8   39.00    2.10
  -6  -2   8   39.30    1.80
   6   2  -8   39.90    2.30
  -6   2   8   38.20    2.10
  -4  -2   8   17.20    0.90
   4  -2  -8   15.80    1.40
   4   2  -8   16.70    1.50
  -4   2   8   16.30    1.40
  -2  -2   8   20.00    1.20
   2  -2  -8   28.80    1.80
  -2   2   8   27.20    1.70
   2   2  -8   28.40    1.90
   0  -2  -8    2.10    0.80
   0   2  -8    1.90    0.70
   0   2   8    2.00    0.70
  -2  -2  -8    6.60    1.10
   2  -2   8    5.70    0.80
  -2   2  -8    5.30    1.10
   2   2   8    5.30    1.00
   4  -2   8   21.40    1.40
  -4  -2  -8   25.00    1.70
  -4   2  -8   25.10    1.70
   4   2   8   24.80    1.70
   6  -2   8    9.00    0.90
  -6  -2  -8    9.40    1.30
   6   2   8   11.00    1.50
  -6   2  -8    8.60    1.20
   8  -2   8   20.20    1.40
  -8  -2  -8   21.10    1.60
  -8   2  -8   20.00    1.50
   8   2   8   18.20    1.50
  10  -2   8    4.80    0.90
 -10  -2  -8    5.30    1.00
  10   2   8    3.80    0.80
 -10   2  -8    4.00    0.80
 -12  -2  -8    3.80    0.70
  12  -2   8    3.20    0.70
  12   2   8    2.90    0.70
 -14  -2  -8    0.80    0.20
  14   2   8    0.20    0.20
 -25  -3   8   -0.40    0.20
  25   3  -8   -0.40    0.20
 -23  -3   8    0.90    0.20
  23   3  -8   -0.60    0.30
 -23   3   8    0.60    0.20
 -21  -3   8    9.00    0.80
  21   3  -8    9.80    1.50
 -21   3   8    9.60    0.80
 -19  -3   8    0.30    0.20
  19  -3  -8    0.40    0.10
  19   3  -8   -0.50    0.40
 -19   3   8   -0.30    0.20
 -17  -3   8    3.40    0.70
  17  -3  -8    4.60    0.80
 -17   3   8    3.50    0.50
  17   3  -8    3.50    1.00
  15  -3  -8    3.80    0.80
 -15  -3   8    6.50    1.10
  15   3  -8    4.60    1.00
 -15   3   8    4.20    0.30
 -13  -3   8    0.10    0.10
  13  -3  -8   -0.10    0.30
  13   3  -8    1.20    0.60
 -11  -3   8    5.40    0.90
  11  -3  -8    4.80    1.00
 -11   3   8    5.30    1.00
  11   3  -8    6.30    1.30
  -9  -3   8   49.00    2.20
   9  -3  -8   48.00    2.30
   9   3  -8   49.20    2.60
  -9   3   8   49.50    2.50
   7  -3  -8    2.30    0.70
  -7  -3   8    2.20    0.50
   7   3  -8    2.80    0.90
  -7   3   8    2.40    0.80
  -5  -3   8    0.50    0.10
   5  -3  -8   -0.50    0.40
   5   3  -8    0.10    0.50
  -5   3   8    0.00    0.50
   3  -3  -8    4.70    1.00
  -3  -3   8    4.80    0.50
   3   3  -8    4.70    1.00
  -3   3   8    4.60    1.00
  -1  -3   8    5.60    0.60
   1  -3  -8    8.40    1.30
  -1   3   8    6.20    1.10
   1   3  -8    5.80    1.10
  -1  -3  -8    8.00    1.20
  -1   3  -8    8.10    1.20
   1   3   8    8.10    1.30
  -3  -3  -8    8.90    1.30
  -3   3  -8    9.00    1.40
   3   3   8    8.00    1.20
   5  -3   8    0.70    0.20
  -5  -3  -8    0.50    0.40
   5   3   8    0.10    0.50
  -5   3  -8    1.10    0.60
  -7  -3  -8    8.30    1.30
   7  -3   8    8.40    0.90
  -7   3  -8    6.70    1.00
   7   3   8    7.00    1.20
  -9  -3  -8    2.40    0.70
   9  -3   8    1.40    0.50
   9   3   8    1.20    0.60
  -9   3  -8    2.30    0.50
  11  -3   8    0.10    0.20
 -11  -3  -8    0.70    0.30
  11   3   8   -0.70    0.20
  13  -3   8    5.90    0.90
 -13  -3  -8    7.10    0.70
  13   3   8    5.50    1.00
 -24  -4   8   -0.90    0.30
  24  -4  -8    0.70    0.20
  24   4  -8   -0.20    0.20
 -22  -4   8   41.80    2.30
  22  -4  -8   46.50    2.20
  22   4  -8   40.90    2.50
 -20  -4   8   22.90    1.60
  20  -4  -8   22.70    1.40
  20   4  -8   21.10    1.80
  18  -4  -8   12.50    0.90
 -18  -4   8    9.80    1.00
  18   4  -8   10.30    1.50
 -16  -4   8   80.49    3.20
  16  -4  -8   83.99    2.90
  16   4  -8   81.89    3.50
  14  -4  -8   85.69    3.00
 -14  -4   8   91.49    3.40
  14   4  -8   83.29    3.50
 -14   4   8   84.39    3.20
  12  -4  -8    0.10    0.40
 -12  -4   8    0.60    0.20
 -12   4   8   -0.30    0.50
  12   4  -8    0.60    0.60
  10  -4  -8   30.70    1.80
 -10  -4   8   30.20    1.80
 -10   4   8   31.10    2.10
  10   4  -8   31.50    2.20
  -8  -4   8   19.00    1.30
   8  -4  -8   16.70    1.40
   8   4  -8   14.90    1.60
  -8   4   8   14.80    1.60
   6  -4  -8   17.40    1.40
  -6  -4   8   18.50    1.30
  -6   4   8   16.50    1.70
   6   4  -8   18.90    1.70
   4  -4  -8   23.70    1.60
  -4  -4   8   21.20    1.30
   4   4  -8   21.50    1.70
  -4   4   8   20.90    1.80
  -2  -4   8    4.50    0.70
   2  -4  -8    6.70    1.20
  -2   4   8    3.80    1.00
   2   4  -8    6.20    1.10
   0  -4  -8   76.19    3.00
   0  -4   8   78.49    2.70
   0   4   8   84.09    3.40
   0   4  -8   78.59    3.10
  -2  -4  -8    3.00    0.80
  -2   4  -8    3.50    0.80
   2   4   8    3.60    0.90
  -4  -4  -8    0.20    0.30
  -4   4  -8   -0.40    0.50
   4   4   8    1.10    0.60
  -6  -4  -8   -0.10    0.20
  -6   4  -8    0.80    0.30
   6   4   8    0.20    0.40
  -8  -4  -8    1.30    0.40
   8  -4   8    0.90    0.30
   8   4   8    0.60    0.60
  10  -4   8    0.10    0.30
 -10  -4  -8    1.00    0.40
  10   4   8    0.20    0.40
  12  -4   8   -0.50    0.20
 -12  -4  -8    0.10    0.20
  12   4   8   -0.50    0.20
  14  -4   8    0.40    0.30
  23  -5  -8    2.50    0.20
 -21  -5   8    0.90    0.20
  21  -5  -8    0.30    0.20
  21   5  -8    0.90    0.60
 -19  -5   8    1.10    0.20
  19   5  -8    0.40    0.40
 -17  -5   8    1.40    0.30
 -17   5   8    3.00    0.60
  17   5  -8    1.60    0.70
 -15  -5   8    0.30    0.20
 -15   5   8    1.50    0.50
  15   5  -8    0.00    0.40
  13  -5  -8    6.50    1.00
 -13  -5   8    5.00    0.90
 -13   5   8    5.00    1.00
  13   5  -8    5.70    1.20
  11  -5  -8    2.60    0.60
 -11  -5   8    2.10    0.40
 -11   5   8    3.10    0.90
  11   5  -8    1.50    0.70
  -9  -5   8    0.60    0.30
   9  -5  -8    0.50    0.30
   9   5  -8    0.20    0.60
  -9   5   8    0.00    0.60
   7  -5  -8    1.20    0.50
  -7  -5   8    1.60    0.40
   7   5  -8    0.80    0.70
  -7   5   8    1.00    0.80
   5  -5  -8    0.40    0.30
  -5  -5   8    0.80    0.20
  -5   5   8    0.30    0.70
   5   5  -8    0.30    0.60
   3  -5  -8   24.50    1.70
  -3  -5   8   25.30    1.60
  -3   5   8   23.50    2.00
   3   5  -8   25.00    1.90
  -1  -5   8    1.20    0.20
   1  -5  -8    1.10    0.40
  -1   5   8    1.00    0.70
   1   5  -8    2.30    0.70
  -1  -5  -8   16.00    1.30
   1  -5   8   14.60    1.10
   1   5   8   13.60    1.80
  -1   5  -8   12.00    1.30
  -3  -5  -8    0.30    0.30
   3  -5   8    0.70    0.10
  -3   5  -8    0.40    0.40
   3   5   8    0.60    0.50
  -5  -5  -8    0.60    0.30
  -5   5  -8    1.00    0.50
   5   5   8    0.00    0.50
  -7  -5  -8    1.40    0.30
   7   5   8    1.90    0.70
  -9  -5  -8    1.20    0.40
   9   5   8   -0.40    0.30
 -20  -6   8   22.60    1.80
  20   6  -8   26.40    2.40
 -18  -6   8   12.00    1.00
 -18   6   8   14.20    1.10
  18   6  -8    9.60    1.60
 -16  -6   8   18.80    1.40
 -16   6   8   17.90    1.50
  16   6  -8   16.80    1.70
 -14  -6   8   30.20    1.90
  14   6  -8   30.20    2.20
 -14   6   8   31.20    2.10
  12  -6  -8   19.90    1.20
 -12  -6   8   19.90    1.50
  12   6  -8   18.40    1.80
 -12   6   8   19.90    1.90
 -10  -6   8   31.30    1.90
  10  -6  -8   28.10    1.60
  10   6  -8   32.00    2.20
   8  -6  -8    5.30    0.80
  -8  -6   8    5.30    1.00
   8   6  -8    4.40    1.10
  -8   6   8    4.90    1.30
   6  -6  -8    5.60    0.90
  -6  -6   8    4.80    0.90
   6   6  -8    4.90    1.10
  -6   6   8    3.70    1.10
  -4  -6   8    8.40    0.90
   4  -6  -8    7.30    1.10
  -4   6   8    8.70    1.60
  -2  -6   8   27.70    1.70
   2  -6  -8   29.30    1.80
  -2   6   8   28.40    2.30
   2   6  -8   28.50    1.90
   0  -6   8   12.80    1.00
   0  -6  -8   12.40    1.10
   0   6   8   11.70    1.70
   0   6  -8   12.80    1.20
   2  -6   8    1.30    0.20
  -2  -6  -8    0.20    0.20
  -2   6  -8    0.80    0.30
   2   6   8   -0.40    0.50
  -4  -6  -8    2.10    0.50
   4  -6   8    3.50    0.50
   4   6   8    1.80    0.80
   6  -6   8   -0.60    0.20
  -6  -6  -8    0.30    0.40
   6   6   8    0.10    0.50
  -8  -6  -8    5.90    1.00
   8   6   8    4.20    1.00
 -19   7   8   18.30    1.20
 -17  -7   8    4.80    0.80
  17   7  -8    4.70    1.10
 -17   7   8    7.70    0.70
 -15  -7   8   10.90    0.90
 -15   7   8    9.00    1.40
  15   7  -8    6.70    1.20
 -13  -7   8    7.40    0.80
 -13   7   8    7.10    1.40
  13   7  -8    5.40    1.10
 -11  -7   8   17.00    1.30
  11   7  -8   12.10    1.70
 -11   7   8   13.30    1.90
  -9  -7   8    3.50    0.70
   9  -7  -8    4.50    0.30
  -9   7   8    2.90    1.00
   9   7  -8    3.30    0.90
   7  -7  -8    0.80    0.20
  -7  -7   8    1.20    0.20
  -7   7   8    0.20    0.80
   7   7  -8   -0.40    0.40
   5  -7  -8    3.70    0.60
  -5  -7   8    2.90    0.70
   5   7  -8    2.80    0.80
  -5   7   8    1.50    0.90
   3  -7  -8    7.10    0.70
  -3  -7   8    7.90    0.80
   3   7  -8    8.40    1.30
  -3   7   8    5.10    1.30
  -1  -7   8    3.70    0.60
   1  -7  -8    2.70    0.50
   1   7  -8    2.10    0.50
  -1   7   8    1.50    0.80
   1  -7   8    1.20    0.20
   1   7   8    0.30    0.50
  -3  -7  -8    0.50    0.20
   3  -7   8    0.50    0.20
   3   7   8   -0.50    0.40
   5  -7   8    1.40    0.20
  -5  -7  -8    1.80    0.40
   5   7   8    0.40    0.50
 -16   8   8    2.90    0.40
 -14   8   8   12.50    1.10
 -12  -8   8   18.60    1.50
  12   8  -8   19.50    1.60
 -12   8   8   19.90    1.70
 -10  -8   8    6.10    0.60
  10   8  -8    5.90    1.10
 -10   8   8    5.90    1.20
  -8  -8   8    5.10    0.60
  -8   8   8    5.30    1.20
   8   8  -8    4.30    0.90
  -6  -8   8    6.20    0.70
   6  -8  -8    4.70    0.30
  -6   8   8    4.70    1.20
   6   8  -8    6.40    1.10
  -4  -8   8   12.40    1.00
   4  -8  -8   12.10    0.90
   4   8  -8    9.90    1.00
  -4   8   8   11.90    1.80
  -2  -8   8    7.20    0.60
   2  -8  -8    6.50    0.60
  -2   8   8    6.00    1.30
   0  -8   8    5.10    0.80
   0  -8  -8    3.00    0.50
   0   8   8    1.90    0.80
   2  -8   8    2.00    0.30
   4  -8   8    5.70    0.60
   9   9  -8    2.80    0.60
   7   9  -8   -0.80    0.30
 -24   0   9    0.90    0.20
  24   0  -9   -0.10    0.20
  22   0  -9    0.10    0.20
  20   0  -9    0.50    0.30
 -20   0   9    0.90    0.20
  18   0  -9    0.60    0.40
 -18   0   9    0.60    0.20
  16   0  -9    0.20    0.40
 -16   0   9    0.40    0.20
  14   0  -9    0.30    0.40
 -14   0   9    0.20    0.10
  12   0  -9   -0.20    0.40
 -12   0   9   -0.20    0.10
  10   0  -9    0.40    0.50
   8   0  -9   -0.40    0.40
   6   0  -9    0.40    0.50
   4   0  -9   -0.80    0.60
   2   0  -9   -0.10    0.40
   0   0  -9    0.10    0.50
  -2   0  -9    0.20    0.40
  -4   0  -9   -0.10    0.30
   4   0   9   -0.20    0.20
  -6   0  -9    0.20    0.30
   6   0   9   -0.30    0.20
  -8   0  -9    1.10    0.30
   8   0   9   -0.50    0.20
  10   0   9   -0.30    0.20
 -10   0  -9    0.00    0.20
 -12   0  -9    0.00    0.20
  25   1  -9    0.90    0.30
 -23  -1   9    1.90    0.20
  23  -1  -9    2.80    0.40
 -21  -1   9   19.20    1.30
  21  -1  -9   18.70    1.40
 -21   1   9   18.70    1.20
  21   1  -9   17.90    1.50
 -19  -1   9    1.20    0.20
  19  -1  -9    0.40    0.30
 -19   1   9    0.60    0.20
  19   1  -9    0.70    0.40
 -17  -1   9    6.40    0.60
  17  -1  -9    4.60    0.90
  17   1  -9    5.30    1.10
 -17   1   9    6.70    0.50
  15  -1  -9   -0.10    0.30
 -15  -1   9   -0.30    0.20
 -15   1   9   -0.20    0.20
  15   1  -9    1.30    0.70
  13  -1  -9    3.40    0.90
 -13  -1   9    3.30    0.30
  13   1  -9    2.80    0.90
  11  -1  -9    0.80    0.50
 -11  -1   9    0.50    0.10
  11   1  -9    0.20    0.50
   9  -1  -9   18.70    1.60
   9   1  -9   18.20    1.70
   7  -1  -9    4.40    1.10
   7   1  -9    5.40    1.10
   5  -1  -9    1.90    0.80
   5   1  -9    1.30    0.70
   3  -1  -9   15.30    1.50
  -3   1   9   16.60    1.30
   3   1  -9   18.30    1.60
   1  -1  -9   39.10    2.20
   1   1  -9   39.90    2.40
  -1   1   9   39.20    2.00
  -1  -1  -9    1.10    0.60
   1   1   9    0.80    0.50
  -1   1  -9    0.80    0.50
  -3  -1  -9    6.30    1.20
   3  -1   9    3.90    0.70
   3   1   9    4.70    0.90
  -3   1  -9    3.70    0.80
  -5  -1  -9    9.10    1.40
   5  -1   9    8.40    0.80
  -5   1  -9   11.20    1.20
   5   1   9    7.80    1.20
   7  -1   9   -0.20    0.20
  -7  -1  -9    0.30    0.30
  -7   1  -9    0.20    0.30
   7   1   9   -0.40    1.10
  -9  -1  -9   11.30    1.00
   9  -1   9    8.90    0.90
   9   1   9    8.90    0.90
  -9   1  -9   11.00    1.00
  11  -1   9    0.90    0.20
  11   1   9    0.60    0.30
  24   2  -9    0.20    0.30
 -24   2   9    1.80    0.20
  22   2  -9    2.00    0.60
  20  -2  -9    1.50    0.30
 -20  -2   9    0.50    0.20
 -20   2   9    0.30    0.20
  20   2  -9    0.30    0.40
  18  -2  -9    2.00    0.50
 -18  -2   9    1.40    0.20
  18   2  -9    1.20    0.60
 -18   2   9    1.40    0.20
 -16  -2   9    3.80    0.40
  16  -2  -9    3.90    0.80
  16   2  -9    4.40    1.00
  14  -2  -9    0.00    0.30
 -14  -2   9    0.10    0.10
  14   2  -9   -0.20    0.40
  12  -2  -9    3.30    0.80
 -12  -2   9    5.40    0.50
  12   2  -9    3.30    0.90
 -10  -2   9   -0.10    0.10
  10  -2  -9    0.70    0.70
  10   2  -9    0.10    0.50
   8  -2  -9    0.10    0.60
   8   2  -9    0.10    0.50
   6  -2  -9    3.10    0.90
  -6   2   9    2.40    0.90
   6   2  -9    3.00    0.90
   4  -2  -9    1.70    0.70
  -4   2   9    0.10    0.40
   4   2  -9    2.70    0.90
   2  -2  -9    3.70    0.90
  -2   2   9    2.10    0.70
   2   2  -9    3.60    0.90
   0  -2  -9    5.70    1.10
   0   2   9    5.60    1.10
   0   2  -9    4.40    1.10
  -2  -2  -9    5.90    1.20
   2   2   9    4.00    0.90
  -2   2  -9    3.40    0.90
  -4  -2  -9    9.90    1.40
   4   2   9    9.10    1.30
  -4   2  -9    8.70    1.30
  -6  -2  -9    0.80    0.30
  -6   2  -9    0.40    0.30
   6   2   9   -0.40    0.30
   8  -2   9   -0.30    0.30
  -8  -2  -9    0.80    0.30
   8   2   9   -0.10    0.20
  -8   2  -9    1.10    0.30
  10  -2   9    1.50    0.20
 -10  -2  -9    2.90    0.50
 -10   2  -9    2.70    0.40
  10   2   9    2.60    0.50
 -23   3   9    7.70    0.50
  21   3  -9    0.20    0.30
 -21   3   9    0.20    0.20
 -19  -3   9   -0.10    0.20
  19  -3  -9    0.30    0.20
  19   3  -9    0.40    0.40
  17  -3  -9    1.40    0.30
 -17  -3   9    1.20    0.20
  17   3  -9    1.50    0.70
  15  -3  -9    1.50    0.70
 -15  -3   9    1.00    0.20
  15   3  -9    0.20    0.50
  13  -3  -9    0.90    0.50
 -13  -3   9   -0.10    0.20
  13   3  -9   -0.30    0.50
  11  -3  -9    0.60    0.40
 -11  -3   9    0.40    0.20
  11   3  -9    0.50    0.50
  -9  -3   9    7.00    0.60
   9  -3  -9    5.80    1.00
   9   3  -9    6.10    1.30
   7  -3  -9    5.10    1.00
  -7  -3   9    5.90    0.40
   7   3  -9    5.20    1.10
  -7   3   9    4.10    0.90
   5  -3  -9   22.70    1.70
  -5  -3   9   18.60    1.10
   5   3  -9   20.90    1.80
  -5   3   9   19.50    1.60
   3  -3  -9    0.00    0.30
   3   3  -9   -0.50    0.30
  -3   3   9   -0.30    0.40
   1  -3  -9    4.50    1.00
   1   3  -9    4.30    1.00
  -1   3   9    5.20    1.10
  -1  -3  -9   45.70    2.40
  -1   3  -9   39.20    2.40
   1   3   9   42.00    2.40
  -3  -3  -9    2.30    0.70
   3   3   9    2.00    0.70
  -3   3  -9    2.30    0.80
  -5  -3  -9   -0.10    0.20
  -5   3  -9    0.60    0.40
   5   3   9    0.10    0.40
  -7  -3  -9    3.40    0.70
   7   3   9    3.60    0.90
  -7   3  -9    3.90    0.70
   9   3   9   12.00    1.10
  11  -3   9    6.60    0.60
 -20  -4   9    0.50    0.20
  20   4  -9    0.50    0.30
 -18  -4   9    1.10    0.20
  18   4  -9    0.60    0.40
 -16  -4   9    2.50    0.30
  16  -4  -9    1.60    0.40
  16   4  -9    0.80    0.50
  14  -4  -9    0.90    0.40
 -14  -4   9    0.40    0.20
  14   4  -9    0.40    0.50
  12  -4  -9    1.90    0.60
 -12  -4   9    2.30    0.40
  12   4  -9    1.30    0.70
  10  -4  -9    3.10    0.80
  10   4  -9    1.50    0.80
 -10   4   9    1.90    0.60
   8  -4  -9    0.30    0.30
  -8  -4   9    1.00    0.20
   8   4  -9    0.40    0.60
  -8   4   9    0.10    0.50
   6  -4  -9    6.00    1.10
  -6  -4   9    5.30    0.50
  -6   4   9    4.50    1.10
   6   4  -9    5.80    1.20
  -4  -4   9    4.40    0.30
   4  -4  -9    4.10    0.90
  -4   4   9    2.60    0.90
   4   4  -9    3.90    1.00
   2  -4  -9    1.10    0.40
   2   4  -9    1.40    0.60
  -2   4   9    1.30    0.70
   0  -4  -9    1.00    0.40
   0   4   9    1.40    0.70
   0   4  -9    1.30    0.50
  -2  -4  -9    0.50    0.30
  -2   4  -9    0.20    0.60
  -4  -4  -9    0.80    0.20
   4   4   9   -0.20    0.50
  -4   4  -9    0.70    0.50
  -6  -4  -9    0.80    0.30
   6   4   9    0.10    0.30
  -6   4  -9   -0.50    0.20
 -17  -5   9    4.70    0.40
  17   5  -9    4.00    0.90
 -15  -5   9    4.30    0.70
  15   5  -9    1.40    0.70
  13  -5  -9    4.00    0.80
 -13  -5   9    4.80    0.40
  13   5  -9    3.50    1.00
 -13   5   9    2.80    0.80
 -11  -5   9    5.10    0.50
  11  -5  -9    4.70    0.80
  11   5  -9    3.20    1.00
 -11   5   9    3.40    0.90
   9  -5  -9    3.00    0.60
  -9  -5   9    4.00    0.40
  -9   5   9    3.30    1.00
   9   5  -9    1.70    0.80
   7  -5  -9    1.30    0.40
  -7   5   9    0.10    0.50
   7   5  -9    2.10    0.80
   5  -5  -9   17.50    1.40
  -5  -5   9   18.40    1.20
  -5   5   9   16.00    1.70
   5   5  -9   15.80    1.60
  -3  -5   9    5.70    0.40
   3  -5  -9    6.70    1.10
  -3   5   9    5.30    1.20
   3   5  -9    7.00    1.20
   1  -5  -9   -0.20    0.20
  -1   5   9   -0.80    0.40
   1   5  -9    0.90    0.40
  -1  -5  -9   24.50    1.70
  -1   5  -9   24.60    1.70
   1   5   9   20.70    1.90
  -3  -5  -9   10.70    1.00
   3   5   9    8.90    1.40
  -3   5  -9   13.60    1.30
   5   5   9    9.30    1.40
 -14  -6   9    3.30    0.40
  14   6  -9    2.90    0.80
 -14   6   9    3.20    0.60
  12  -6  -9    3.30    0.40
 -12  -6   9    4.80    0.40
  12   6  -9    1.80    0.70
 -12   6   9    3.50    1.00
  10  -6  -9    0.50    0.20
 -10  -6   9    1.50    0.20
  10   6  -9    0.90    0.60
 -10   6   9    1.10    0.60
   8  -6  -9    9.80    0.90
  -8  -6   9   10.40    0.90
  -8   6   9    9.50    1.60
   8   6  -9   12.00    1.60
   6  -6  -9    2.90    0.50
  -6  -6   9    4.20    0.30
   6   6  -9    2.80    0.70
  -6   6   9    1.10    0.70
   4  -6  -9    4.10    0.70
  -4  -6   9    5.70    0.50
   4   6  -9    5.20    1.00
  -4   6   9    3.30    1.00
   2  -6  -9    8.20    0.80
  -2  -6   9    7.40    0.60
   2   6  -9    5.90    1.10
  -2   6   9    4.70    1.10
   0  -6  -9    1.10    0.20
   0  -6   9    0.00    0.20
   0   6  -9    0.60    0.30
  -2  -6  -9    2.30    0.40
   2   6   9    1.00    0.60
 -11   7   9    1.10    0.40
  -9  -7   9    5.70    0.50
   9  -7  -9    6.50    0.50
  -9   7   9    5.70    1.00
   9   7  -9    5.10    1.00
   7  -7  -9    0.90    0.20
  -7   7   9    0.50    0.40
   5  -7  -9    0.20    0.20
  -5  -7   9    0.60    0.20
   5   7  -9    0.60    0.30
  -5   7   9    1.50    0.50
  -3  -7   9    6.80    0.60
   3  -7  -9    6.70    0.50
   3   7  -9    6.90    1.00
  -3   7   9    4.10    1.00
  -1  -7   9    5.70    0.40
   1  -7   9   -0.10    0.20
  20   0 -10    6.90    1.10
 -20   0  10    8.20    0.50
  18   0 -10   36.30    2.20
  16   0 -10   11.00    1.20
  14   0 -10    2.90    0.80
  12   0 -10    4.30    0.90
  10   0 -10   26.40    1.90
   8   0 -10   13.60    1.40
   6   0 -10    0.80    0.80
   4   0 -10    3.80    0.90
   2   0 -10    9.40    1.40
   0   0 -10    0.00    0.30
  -2   0 -10    0.10    0.30
  -4   0 -10    1.20    0.50
  21  -1 -10    5.50    0.90
 -21  -1  10    5.40    0.50
  19  -1 -10    1.10    0.20
 -19  -1  10    0.40    0.20
  19   1 -10    0.90    0.30
 -17  -1  10    0.40    0.20
  17  -1 -10    0.70    0.40
  17   1 -10    0.60    0.30
  15  -1 -10    2.10    0.50
  15   1 -10    0.90    0.50
  13  -1 -10    0.60    0.30
  13   1 -10    0.40    0.40
  11  -1 -10    6.70    1.20
  11   1 -10    5.60    1.10
   9  -1 -10    0.60    0.70
   9   1 -10    0.40    0.30
   7  -1 -10    0.00    0.50
   7   1 -10    0.80    0.50
   5  -1 -10    0.60    0.50
   5   1 -10    0.90    0.80
   3  -1 -10    0.60    0.40
   3   1 -10    0.10    0.40
   1  -1 -10    0.30    0.40
   1   1 -10    0.80    0.50
  -1  -1 -10    1.40    0.40
  -1   1 -10    0.40    0.50
  -3  -1 -10    0.10    0.20
   3   1  10    0.00    0.20
  -3   1 -10    0.40    0.20
  -5   1 -10    0.80    0.20
   5   1  10    0.00    0.20
 -20  -2  10   20.60    1.50
  20  -2 -10   19.90    1.30
  18  -2 -10   17.20    1.30
 -18  -2  10   15.10    0.90
  16  -2 -10    8.80    1.30
 -16  -2  10    8.40    0.60
  16   2 -10    8.50    1.40
  14  -2 -10    1.20    0.70
 -14  -2  10    0.50    0.20
  14   2 -10    1.30    0.40
  12  -2 -10   11.20    1.60
  12   2 -10   11.40    1.60
  10  -2 -10   13.90    1.40
  10   2 -10   11.80    1.60
   8  -2 -10   21.10    1.70
   8   2 -10   16.70    1.60
   6  -2 -10    7.10    1.10
   6   2 -10    7.30    1.30
   4  -2 -10    0.70    0.40
   4   2 -10    0.80    0.60
   2  -2 -10   10.30    1.40
   2   2 -10   12.70    1.80
   0  -2 -10    0.50    0.30
   0   2 -10    0.40    0.50
  -2  -2 -10    0.00    0.20
  -2   2 -10   -0.10    0.30
   4   2  10    2.00    0.30
  -4   2 -10    2.10    0.50
 -17  -3  10    0.40    0.20
 -15  -3  10    0.30    0.20
  15  -3 -10    1.60    0.40
  15   3 -10    0.00    0.40
  13  -3 -10    4.00    0.90
 -13  -3  10    4.60    0.40
  13   3 -10    5.20    1.10
  11  -3 -10    1.40    0.40
 -11  -3  10    1.80    0.20
  11   3 -10    1.20    0.70
   9  -3 -10    1.70    0.60
   9   3 -10    2.70    0.80
   7  -3 -10    5.10    0.90
   7   3 -10    5.40    1.10
   5  -3 -10   11.40    1.20
   5   3 -10   10.40    1.50
   3  -3 -10    1.60    0.50
   3   3 -10    1.60    0.60
  -3   3  10    1.20    0.50
   1  -3 -10    1.10    0.30
   1   3 -10    1.60    0.80
  -1   3 -10    0.40    0.40
   1   3  10   -0.80    0.40
   3   3  10   -0.20    0.20
  -3   3 -10    2.00    0.40
 -16  -4  10   14.90    1.20
  16  -4 -10   16.70    1.10
 -14  -4  10   18.00    1.10
  14  -4 -10   20.20    1.40
 -12  -4  10   12.30    0.80
  12  -4 -10   13.80    1.20
  12   4 -10   10.40    2.30
 -10  -4  10    5.70    0.40
  10  -4 -10    8.40    0.80
  10   4 -10    7.00    1.30
   8  -4 -10    0.70    0.30
   8   4 -10   -0.10    0.40
   6  -4 -10   10.50    1.00
   6   4 -10    7.10    1.20
   4  -4 -10    0.30    0.20
   4   4 -10    0.40    0.30
   2   4 -10    0.60    0.30
  -2   4  10   -0.80    0.30
   0   4 -10   12.40    1.30
   0   4  10    7.10    0.80
  -2   4 -10    1.90    0.30
   2   4  10    0.00    0.30
 -13  -5  10    1.60    0.20
 -11  -5  10    1.20    0.20
  11  -5 -10    1.60    0.30
   9  -5 -10    4.60    0.50
  -9  -5  10    3.10    0.30
   7  -5 -10    0.10    0.20
  -7  -5  10    0.00    0.20
  -7   5  10   -0.80    0.30
   5   5 -10    3.60    0.80
   3   5 -10    2.50    0.40
   1   5 -10    1.00    0.20
   0   0   0    0.00    0.00
_computing_structure_solution     'SHELXT 2014/5 (Sheldrick, 2014)'
;
_shelx_hkl_checksum     58382
_shelx_res_file
;
TITL A_a.res in C2/c
    A_A.res
    created by SHELXL-2018/3 at 19:08:09 on 02-May-2020
REM Old TITL A in C2/c
REM SHELXT solution in C2/c
REM R1 0.135,  Rweak 0.003,  Alpha 0.018,  Orientation as input
REM Formula found by SHELXT:  C9 N3 S
CELL  0.71073  23.5593   9.2849   7.7927   90.000  104.009   90.000
ZERR    8.000   0.0011   0.0005   0.0004    0.000    0.001    0.000
LATT  7
SYMM -X, Y, 1/2-Z
SFAC C H N F S
UNIT 56 40 32 8 8
TEMP 23.000
SIZE 0.230 0.147 0.083
L.S. 39
BOND $H
HTAB
ACTA
CONF
FMAP 2
PLAN 20
OMIT   0   4   2
EQIV $1 -x+1, -y+2, -z+1
HTAB N4 S1_$1
WGHT    0.048700    1.161400
FVAR       0.30796
S1    5    0.510382    0.757755    0.517363    11.00000    0.03642    0.03299 =
         0.05189    0.00288    0.01903    0.00355
F1    4    0.716340    0.734132    0.641991    11.00000    0.04668    0.04764 =
         0.06031   -0.01038    0.00119   -0.00974
N1    3    0.611961    0.779554    0.407381    11.00000    0.03164    0.02846 =
         0.04655    0.00203    0.01483    0.00258
N2    3    0.643391    0.881764    0.342447    11.00000    0.04310    0.03468 =
         0.07278    0.00844    0.02668    0.00132
N3    3    0.615679    1.000500    0.334578    11.00000    0.04762    0.03303 =
         0.07369    0.00849    0.02663    0.00307
N4    3    0.566493    0.975770    0.391228    11.00000    0.04037    0.02909 =
         0.05287    0.00350    0.01652    0.00557
H4    2    0.542843    1.047516    0.408123    11.00000    0.05987
C5    1    0.562549    0.837683    0.439700    11.00000    0.03138    0.02870 =
         0.03558   -0.00124    0.00756    0.00337
C6    1    0.634238    0.637192    0.442890    11.00000    0.03106    0.02766 =
         0.03781    0.00093    0.01262    0.00348
C7    1    0.687717    0.617405    0.561777    11.00000    0.03342    0.03505 =
         0.04000   -0.00280    0.00948   -0.00175
C8    1    0.711147    0.482378    0.601406    11.00000    0.03501    0.04633 =
         0.04745    0.00768    0.00720    0.00823
AFIX  43
H8A   2    0.747433    0.470495    0.680048    11.00000   -1.20000
AFIX   0
C9    1    0.679552    0.364649    0.521713    11.00000    0.04855    0.03379 =
         0.05476    0.00878    0.02015    0.01037
AFIX  43
H9A   2    0.694563    0.272435    0.547932    11.00000   -1.20000
AFIX   0
C10   1    0.625835    0.382502    0.403360    11.00000    0.04722    0.03074 =
         0.05083   -0.00318    0.01782   -0.00276
AFIX  43
H10A  2    0.604979    0.302279    0.351172    11.00000   -1.20000
AFIX   0
C11   1    0.602975    0.518737    0.362195    11.00000    0.03448    0.03376 =
         0.04210   -0.00141    0.00864   -0.00071
AFIX  43
H11A  2    0.567110    0.530830    0.281472    11.00000   -1.20000
AFIX   0
HKLF 4
REM  A_a.res in C2/c
REM wR2 = 0.098306, GooF = S = 1.00115, Restrained GooF = 1.00115 for all data
REM R1 = 0.036444 for 2135 Fo > 4sig(Fo) and 0.041845 for all 2406 data
REM 122 parameters refined using 0 restraints
END
WGHT      0.0479      1.0472
REM Instructions for potential hydrogen bonds
HTAB N4 S1_$1
EQIV $2 -x+3/2, y-1/2, -z+3/2
HTAB C8 F1_$2
REM Highest difference peak  0.293,  deepest hole -0.223,  1-sigma level  0.050
Q1    1   0.6579  0.6216  0.5153  11.00000  0.05    0.29
Q2    1   0.6982  0.5427  0.5616  11.00000  0.05    0.27
Q3    1   0.6195  0.7058  0.4181  11.00000  0.05    0.27
Q4    1   0.5837  0.8040  0.4147  11.00000  0.05    0.27
Q5    1   0.5596  0.9017  0.4095  11.00000  0.05    0.25
Q6    1   0.6175  0.5839  0.4179  11.00000  0.05    0.23
Q7    1   0.6899  0.4293  0.5677  11.00000  0.05    0.23
Q8    1   0.6489  0.3829  0.4905  11.00000  0.05    0.22
Q9    1   0.5379  0.7989  0.4578  11.00000  0.05    0.22
Q10   1   0.6114  0.4536  0.4132  11.00000  0.05    0.22
Q11   1   0.6290  0.8219  0.4021  11.00000  0.05    0.18
Q12   1   0.4688  0.7598  0.4409  11.00000  0.05    0.18
Q13   1   0.6768  0.8829  0.3344  11.00000  0.05    0.18
Q14   1   0.5393  1.0368  0.3457  11.00000  0.05    0.17
Q15   1   0.6983  0.6628  0.5921  11.00000  0.05    0.16
Q16   1   0.5328  0.7844  0.5964  11.00000  0.05    0.14
Q17   1   0.5806  0.9583  0.4936  11.00000  0.05    0.14
Q18   1   0.5000  1.0518  0.2500  10.50000  0.05    0.14
Q19   1   0.7699  0.4589  0.5586  11.00000  0.05    0.14
Q20   1   0.5000  0.6572  0.2500  10.50000  0.05    0.14
;
_shelx_res_checksum     85390
