# Supplementary material for: Crystal structure and Hirshfeld surface analysis of 1-(2-fluoro­phen­yl)-1H-tetra­zole-5(4H)-thione
Source: Acta Crystallogr E Crystallogr Commun. 2020 Jun 5;76(Pt 7):1007–11. doi: 10.1107/S2056989020007033 (PMC7336801; doi:10.1107/S2056989020007033)
Supplement: Supplementary file 2 [file e-76-01007-Isup2.hkl]

data_I                                                                          
_shelx_title ' A_a.res in C2/c'                                                 
_shelx_refln_list_code          4                                               
_shelx_F_calc_maximum      339.01                                               
_exptl_crystal_F_000       800.00                                               
_reflns_d_resolution_high  0.7008                                               
                                                                                
loop_                                                                           
 _space_group_symop_operation_xyz                                               
 'x, y, z'                                                                      
 '-x, y, -z+1/2'                                                                
 'x+1/2, y+1/2, z'                                                              
 '-x+1/2, y+1/2, -z+1/2'                                                        
 '-x, -y, -z'                                                                   
 'x, -y, z-1/2'                                                                 
 '-x+1/2, -y+1/2, -z'                                                           
 'x+1/2, -y+1/2, z-1/2'                                                         
                                                                                
_cell_length_a    23.5593                                                       
_cell_length_b     9.2849                                                       
_cell_length_c     7.7927                                                       
_cell_angle_alpha  90.000                                                       
_cell_angle_beta  104.009                                                       
_cell_angle_gamma  90.000                                                       
                                                                                
_shelx_F_squared_multiplier     1.000                                           
                                                                                
loop_                                                                           
 _refln_index_h                                                                 
 _refln_index_k                                                                 
 _refln_index_l                                                                 
 _refln_F_squared_calc                                                          
 _refln_F_squared_meas                                                          
 _refln_F_squared_sigma                                                         
 _refln_observed_status                                                         
   2   0   0       1274.18       1457.21        11.54 o                         
   4   0   0       7633.06       7771.26        47.71 o                         
   6   0   0       1249.47       1483.58        12.57 o                         
   8   0   0       7212.09       7523.27        46.85 o                         
  10   0   0      12013.03      12603.55        75.26 o                         
  12   0   0       2609.57       3053.49        25.71 o                         
  14   0   0       3831.58       3754.27        31.15 o                         
  16   0   0       3860.39       4279.43        43.07 o                         
  18   0   0       2095.38       2088.04        23.37 o                         
  20   0   0         12.79         16.67         4.18 o                         
  22   0   0         43.39         45.22         5.55 o                         
  24   0   0        366.73        358.19        13.36 o                         
  26   0   0        200.10        183.28         9.61 o                         
  28   0   0        294.49        257.72        11.39 o                         
  30   0   0         52.07         44.28         7.38 o                         
   1   1   0        850.18        841.94         5.93 o                         
   3   1   0      12751.82      12991.99       167.00 o                         
   5   1   0       8238.11       8309.56        37.33 o                         
   7   1   0        254.13        264.74         3.40 o                         
   9   1   0       2593.19       2697.14        15.24 o                         
  11   1   0        938.15        931.23         8.35 o                         
  13   1   0       1137.17       1318.07        10.90 o                         
  15   1   0        252.11        243.56         4.79 o                         
  17   1   0        278.78        269.48         5.41 o                         
  19   1   0         52.29         41.00         3.30 o                         
  21   1   0        134.53        134.24         5.76 o                         
  23   1   0        536.53        534.77        10.06 o                         
  25   1   0         38.59         36.85         3.48 o                         
  27   1   0         29.46         22.05         1.63 o                         
  29   1   0          3.60         -1.05         2.11 o                         
  31   1   0          1.45          2.11         2.11 o                         
   0   2   0       3411.17       3505.45        23.31 o                         
   2   2   0       2553.71       2810.69        14.38 o                         
   4   2   0      19714.94      20388.95       128.75 o                         
   6   2   0      13514.93      13908.42        62.40 o                         
   8   2   0       5474.21       5548.19        33.79 o                         
  10   2   0       3465.90       3383.02        21.26 o                         
  12   2   0        813.63        826.86         9.49 o                         
  14   2   0       1692.58       1610.12        16.83 o                         
  16   2   0         38.14         22.65         2.12 o                         
  18   2   0        487.66        437.61         8.37 o                         
  20   2   0          3.71          2.73         1.44 o                         
  22   2   0        177.54        165.26         6.29 o                         
  24   2   0          4.23          6.96         1.68 o                         
  26   2   0          3.04          1.45         1.58 o                         
  28   2   0         32.98         36.28         5.27 o                         
  30   2   0        105.29        110.15         6.82 o                         
  32   2   0         33.10         32.69         1.89 o                         
   1   3   0        177.80        124.94         2.82 o                         
   3   3   0       3518.37       3796.40        18.93 o                         
   5   3   0          0.26          6.59         1.40 o                         
   7   3   0        152.45        186.71         4.11 o                         
   9   3   0        270.09        285.50         5.28 o                         
  11   3   0         16.41         18.46         1.88 o                         
  13   3   0        492.73        413.32         7.12 o                         
  15   3   0        164.55        162.10         4.76 o                         
  17   3   0        540.66        533.75         9.17 o                         
  19   3   0       1396.47       1418.95        16.13 o                         
  21   3   0         17.33         20.18         2.37 o                         
  23   3   0        207.51        198.74         6.10 o                         
  25   3   0         38.86         41.65         1.95 o                         
  27   3   0         11.68          7.34         5.27 o                         
  29   3   0         33.23         31.63         3.51 o                         
  31   3   0         29.81         43.31         6.85 o                         
   0   4   0      11903.60      11588.66        70.77 o                         
   2   4   0       6084.67       6239.66        34.44 o                         
   4   4   0      12187.17      12834.31        67.44 o                         
   6   4   0       2112.10       2784.24        19.26 o                         
   8   4   0       3677.99       3595.36        23.49 o                         
  10   4   0      12380.75      13308.46        72.49 o                         
  12   4   0        127.90         89.60         3.48 o                         
  14   4   0        663.69        584.78         9.12 o                         
  16   4   0        430.08        419.74         8.17 o                         
  18   4   0       4049.74       4151.30        30.73 o                         
  20   4   0        218.05        209.66         6.24 o                         
  22   4   0       1023.36        964.76        14.16 o                         
  24   4   0         50.44         45.66         5.25 o                         
  26   4   0          2.27         -2.32         3.69 o                         
  28   4   0         44.98         54.32         5.60 o                         
  30   4   0         69.09         80.16         4.48 o                         
   1   5   0       3740.82       4267.00        23.87 o                         
   3   5   0         16.87          6.08         1.25 o                         
   5   5   0       1004.09       1065.29         9.54 o                         
   7   5   0        595.60        651.91         9.08 o                         
   9   5   0          1.25          4.92         2.39 o                         
  11   5   0        501.70        516.23         9.30 o                         
  13   5   0       1140.49       1164.52        13.67 o                         
  15   5   0        518.19        477.81         8.79 o                         
  17   5   0       2066.23       2034.44        21.02 o                         
  19   5   0        402.56        424.47         8.75 o                         
  21   5   0         91.73         83.43         7.31 o                         
  23   5   0        130.01        133.70         7.25 o                         
  25   5   0         52.28         53.13         5.86 o                         
  27   5   0          1.48          7.73         1.75 o                         
  29   5   0         78.02         91.83         5.94 o                         
   0   6   0        254.40        242.43         7.27 o                         
   2   6   0        368.24        288.31         5.49 o                         
   4   6   0       5598.50       5408.94        29.89 o                         
   6   6   0       4436.84       4572.47        26.27 o                         
   8   6   0       2268.50       2238.68        19.72 o                         
  10   6   0       1629.55       1610.08        16.64 o                         
  12   6   0        452.18        397.60         8.24 o                         
  14   6   0        505.57        471.89        11.12 o                         
  16   6   0          1.22          0.49         0.86 o                         
  18   6   0          2.36          4.02         2.28 o                         
  20   6   0         67.39         68.57         6.64 o                         
  22   6   0        130.68        124.19         8.83 o                         
  24   6   0         43.15         35.71         4.79 o                         
  26   6   0         32.04         38.55         5.22 o                         
  28   6   0         36.42         38.92         4.22 o                         
   1   7   0        422.13        418.68         7.23 o                         
   3   7   0        111.35         88.64         3.64 o                         
   5   7   0        181.70        168.17         4.51 o                         
   7   7   0        988.20       1042.98        19.58 o                         
   9   7   0        381.69        307.21         7.56 o                         
  11   7   0        497.78        468.81         9.38 o                         
  13   7   0        296.44        253.08         6.85 o                         
  15   7   0         10.31         11.35         1.83 o                         
  17   7   0         12.82          8.19         2.79 o                         
  19   7   0         24.16         28.17         6.04 o                         
  21   7   0         47.25         50.63         5.73 o                         
  23   7   0         36.38         41.27         5.25 o                         
  25   7   0         21.43         13.00         1.96 o                         
   0   8   0      12188.83      12474.00        85.48 o                         
   2   8   0        110.66         88.74         3.85 o                         
   4   8   0          0.48          0.17         1.81 o                         
   6   8   0       1525.06       1610.90        18.12 o                         
   8   8   0       1572.53       1518.69        17.71 o                         
  10   8   0       1390.37       1275.97        16.27 o                         
  12   8   0          8.02          3.57         1.07 o                         
  14   8   0        352.93        345.23        12.14 o                         
  16   8   0        447.83        419.83        13.79 o                         
  18   8   0         23.72         28.55         4.17 o                         
  20   8   0          3.40          2.71         1.53 o                         
  22   8   0         56.29         62.22         6.64 o                         
  24   8   0          2.53          3.16         1.49 o                         
   1   9   0        143.29        154.32         5.62 o                         
   3   9   0        207.46        220.21         6.76 o                         
   5   9   0        126.58        103.72         5.25 o                         
   7   9   0       1235.27       1158.82        15.83 o                         
   9   9   0        189.83        191.05         8.94 o                         
  11   9   0         60.81         74.14         6.78 o                         
  13   9   0         18.61         11.45         3.07 o                         
  15   9   0         23.74         19.13         5.01 o                         
  17   9   0          0.01          2.27         1.62 o                         
  19   9   0         18.92         20.79         3.28 o                         
  21   9   0          1.80          8.75         3.16 o                         
   0  10   0        321.27        317.37        13.78 o                         
   2  10   0        493.18        463.12         9.89 o                         
   4  10   0       1067.27       1086.97        18.02 o                         
   6  10   0        541.95        551.35        14.90 o                         
   8  10   0         18.26         16.53         3.01 o                         
  10  10   0         26.54         30.23         4.17 o                         
  12  10   0        325.24        311.21        11.90 o                         
  14  10   0        378.07        384.57        14.23 o                         
  16  10   0         70.52         85.31        10.04 o                         
  18  10   0         12.06          9.34         2.53 o                         
   1  11   0         17.59         16.46         2.09 o                         
   3  11   0        469.88        529.49        12.31 o                         
   5  11   0         12.97         19.06         2.70 o                         
   7  11   0         44.58         52.35         5.21 o                         
   9  11   0         61.03         70.49         6.78 o                         
  11  11   0         84.49         88.79         8.15 o                         
  13  11   0         34.74         40.38         4.64 o                         
  15  11   0          8.68         12.14         3.36 o                         
   0  12   0         17.50         17.92         4.22 o                         
   2  12   0        367.38        385.18        15.27 o                         
   4  12   0        477.48        512.12        18.26 o                         
   6  12   0          2.86          2.11         2.11 o                         
   8  12   0         41.62         46.51         3.76 o                         
  10  12   0        112.01        115.76         9.64 o                         
  12  12   0        101.11        130.10        11.07 o                         
   3  13   0         20.06         11.60         2.11 o                         
   5  13   0          0.08         -1.05         2.11 o                         
 -33   1   1         82.14        112.82         7.38 o                         
 -31   1   1        109.28        100.21         7.71 o                         
 -29   1   1        630.97        643.91        15.62 o                         
 -27   1   1        190.80        188.98         6.57 o                         
 -25   1   1        178.56        181.16         6.06 o                         
 -23   1   1        509.90        520.24         9.85 o                         
 -21   1   1       3074.88       3082.43        25.31 o                         
 -19   1   1       1825.82       1855.77        15.73 o                         
 -17   1   1       1797.35       1903.87        16.38 o                         
 -15   1   1       3135.74       3109.59        21.46 o                         
 -13   1   1         19.16         22.50         2.01 o                         
 -11   1   1       3472.64       3573.26        21.27 o                         
  -9   1   1         44.74         50.69         1.98 o                         
  -7   1   1       3009.61       3126.50        15.80 o                         
  -5   1   1        919.57        883.76         6.55 o                         
  -3   1   1       3506.58       3694.07        24.03 o                         
  -1   1   1      14467.09      15037.22        81.27 o                         
   1   1   1       4561.25       4781.51        22.62 o                         
   3   1   1       5074.75       5389.30        25.90 o                         
   5   1   1      14791.41      15101.06        73.90 o                         
   7   1   1        862.23        796.64         6.57 o                         
   9   1   1       5844.72       6040.70        28.88 o                         
  11   1   1       2724.07       2821.36        17.24 o                         
  13   1   1         67.45         52.78         2.61 o                         
  15   1   1       1829.11       1760.86        14.35 o                         
  17   1   1        721.76        683.07         8.92 o                         
  19   1   1       1743.15       1821.95        15.96 o                         
  21   1   1        907.94        927.70        12.92 o                         
  23   1   1       1812.42       1812.34        19.65 o                         
  25   1   1        150.24        163.50         7.76 o                         
  27   1   1         55.50         60.00         4.72 o                         
  29   1   1         74.28        115.98         9.49 o                         
  31   1   1        100.41        144.79        27.41 o                         
 -32   2   1         13.59         21.09         1.75 o                         
 -30   2   1          0.54          1.58         3.69 o                         
 -28   2   1          0.04          0.00         2.11 o                         
 -26   2   1          2.20          0.99         0.69 o                         
 -24   2   1         98.96         88.48         4.81 o                         
 -22   2   1          2.39          2.32         1.10 o                         
 -20   2   1        560.25        505.84         9.20 o                         
 -18   2   1        189.57        185.71         5.18 o                         
 -16   2   1         22.76         22.80         1.83 o                         
 -14   2   1        169.89        163.65         3.65 o                         
 -12   2   1        677.66        691.81         7.12 o                         
 -10   2   1        722.72        839.51         7.39 o                         
  -8   2   1        409.58        345.97         4.09 o                         
  -6   2   1         12.68         16.18         1.19 o                         
  -4   2   1         88.08         88.83         2.12 o                         
  -2   2   1       3217.29       3180.34        16.35 o                         
   0   2   1       5777.86       5817.99        27.40 o                         
   2   2   1       4287.34       4541.37        20.57 o                         
   4   2   1       4796.25       4917.75        22.43 o                         
   6   2   1         36.93         30.18         1.49 o                         
   8   2   1         34.65         32.80         1.49 o                         
  10   2   1         22.64         14.20         1.25 o                         
  12   2   1          0.25          0.32         0.62 o                         
  14   2   1        267.98        281.19         5.10 o                         
  16   2   1        137.20        119.10         3.55 o                         
  18   2   1        144.83        136.86         5.76 o                         
  20   2   1        509.12        482.44         9.02 o                         
  22   2   1          7.16         11.78         2.33 o                         
  24   2   1         25.65         21.88         2.65 o                         
  26   2   1         14.54         19.76         2.05 o                         
  28   2   1         12.08         10.37         2.03 o                         
  30   2   1         22.56         59.05         5.27 o                         
 -31   3   1         94.02         83.49         6.38 o                         
 -29   3   1        241.24        264.66         9.62 o                         
 -27   3   1        420.27        451.39        12.33 o                         
 -25   3   1       1671.32       1782.57        23.55 o                         
 -23   3   1         51.74         53.00         4.59 o                         
 -21   3   1        976.72        947.73        13.16 o                         
 -19   3   1       1865.62       1874.64        20.64 o                         
 -17   3   1        949.43        888.86        11.65 o                         
 -15   3   1        592.79        518.77         8.20 o                         
 -13   3   1          1.84          3.39         1.19 o                         
 -11   3   1      11153.39      11833.95        57.98 o                         
  -9   3   1        479.63        578.60         7.24 o                         
  -7   3   1        711.81        714.62         8.46 o                         
  -5   3   1          0.14          1.36         0.77 o                         
  -3   3   1        123.71        127.22         2.67 o                         
  -1   3   1          3.49          2.56         0.76 o                         
   1   3   1       3836.82       3901.20        19.64 o                         
   3   3   1        554.86        506.87         5.18 o                         
   5   3   1       4911.48       5076.28        24.42 o                         
   7   3   1        381.45        437.35         6.10 o                         
   9   3   1       1833.71       1756.84        14.26 o                         
  11   3   1       2448.62       2495.02        18.74 o                         
  13   3   1       3828.60       3944.70        26.68 o                         
  15   3   1       1851.44       1840.91        17.28 o                         
  17   3   1         30.00         26.35         2.74 o                         
  19   3   1       3059.61       3124.10        25.86 o                         
  21   3   1        559.98        554.61        11.82 o                         
  23   3   1        192.49        194.03         7.18 o                         
  25   3   1        173.45        160.63         6.47 o                         
  27   3   1        228.87        251.98         8.20 o                         
  29   3   1        461.85        490.61        24.25 o                         
 -30   4   1          0.01         -1.05         1.49 o                         
 -28   4   1         49.38         40.75         4.44 o                         
 -26   4   1          0.48          0.11         0.60 o                         
 -24   4   1          0.38         -0.25         1.67 o                         
 -22   4   1        103.34         99.24         5.76 o                         
 -20   4   1        217.04        192.75         8.30 o                         
 -18   4   1        577.53        523.90         9.10 o                         
 -16   4   1        505.67        529.70         9.84 o                         
 -14   4   1          7.61         11.91         1.58 o                         
 -12   4   1        428.71        428.75         7.21 o                         
 -10   4   1        169.34        186.40         4.76 o                         
  -8   4   1        171.44        141.79         4.06 o                         
  -6   4   1        731.21        815.72         7.62 o                         
  -4   4   1        725.08        723.36         7.82 o                         
  -2   4   1         53.93         69.59         2.55 o                         
   0   4   1        792.30        872.46         8.41 o                         
   2   4   1       1008.02       1019.78         8.74 o                         
   4   4   1        470.30        532.26         6.10 o                         
   6   4   1        206.75        229.20         3.85 o                         
   8   4   1          1.03          0.26         0.80 o                         
  10   4   1        410.16        378.51         6.59 o                         
  12   4   1       1414.89       1448.15        14.33 o                         
  14   4   1         54.88         47.84         3.83 o                         
  16   4   1          4.35          3.16         1.79 o                         
  18   4   1          0.76          1.76         1.33 o                         
  20   4   1         70.30         66.29         4.81 o                         
  22   4   1        247.45        212.26         7.46 o                         
  24   4   1          0.00         -0.91         0.91 o                         
  26   4   1          0.23          0.42         1.75 o                         
  28   4   1          0.25          0.30         3.41 o                         
  30   4   1          3.29          0.00         2.11 o                         
 -29   5   1        396.29        443.63        14.17 o                         
 -27   5   1        305.93        331.17        15.14 o                         
 -25   5   1        445.32        464.98        14.20 o                         
 -23   5   1         55.57         53.97         5.33 o                         
 -21   5   1        561.00        559.79        14.26 o                         
 -19   5   1       1973.14       2017.35        27.66 o                         
 -17   5   1        450.27        438.48         8.90 o                         
 -15   5   1        293.94        287.33         6.72 o                         
 -13   5   1       1045.21       1062.78        12.74 o                         
 -11   5   1       4229.60       4266.24        34.11 o                         
  -9   5   1         29.84         20.01         2.30 o                         
  -7   5   1          4.52          0.05         0.83 o                         
  -5   5   1        102.26         89.76         3.49 o                         
  -3   5   1        229.29        257.52         4.82 o                         
  -1   5   1        304.66        290.82         5.11 o                         
   1   5   1        281.37        213.90         4.39 o                         
   3   5   1          4.58          2.55         0.86 o                         
   5   5   1       2801.86       2929.64        18.42 o                         
   7   5   1        221.11        228.67         5.33 o                         
   9   5   1        196.94        162.60         4.84 o                         
  11   5   1        579.54        584.43         9.15 o                         
  13   5   1       3685.15       3677.25        31.59 o                         
  15   5   1        926.97        916.64        13.01 o                         
  17   5   1          0.57          1.72         0.96 o                         
  19   5   1       1248.25       1251.89        18.84 o                         
  21   5   1        458.90        486.12        11.69 o                         
  23   5   1        430.30        457.98        11.47 o                         
  25   5   1         67.64         65.29         6.16 o                         
  27   5   1        138.61        144.10         9.28 o                         
  29   5   1        205.10        250.61        12.75 o                         
 -28   6   1         13.08         10.10         1.84 o                         
 -26   6   1         29.76         31.90         4.03 o                         
 -24   6   1          0.07         -0.84         1.69 o                         
 -22   6   1         39.15         31.40         6.52 o                         
 -20   6   1          7.11          5.49         1.94 o                         
 -18   6   1        613.01        560.04        14.26 o                         
 -16   6   1        200.74        182.87         7.29 o                         
 -14   6   1         26.14         14.62         2.86 o                         
 -12   6   1        183.43        191.89         5.86 o                         
 -10   6   1         90.30         98.67         4.45 o                         
  -8   6   1        115.02        111.09         4.64 o                         
  -6   6   1         57.69         76.30         3.14 o                         
  -4   6   1        762.07        806.88         9.12 o                         
  -2   6   1         96.43        106.61         3.64 o                         
   0   6   1         54.63         46.66         2.85 o                         
   2   6   1         40.55         54.04         2.93 o                         
   4   6   1          2.12          6.62         1.50 o                         
   6   6   1        722.25        714.21         8.43 o                         
   8   6   1         61.95         44.93         3.57 o                         
  10   6   1          9.43          2.89         1.42 o                         
  12   6   1        188.16        186.39         5.67 o                         
  14   6   1         28.53         17.84         3.22 o                         
  16   6   1        175.01        166.18         6.75 o                         
  18   6   1          0.68          0.45         1.70 o                         
  20   6   1        267.10        258.61         8.19 o                         
  22   6   1        150.71        140.09         7.87 o                         
  24   6   1          3.14          3.37         2.68 o                         
  26   6   1          4.43          4.67         1.53 o                         
 -27   7   1        258.73        282.58        24.25 o                         
 -25   7   1        375.74        398.80        13.79 o                         
 -23   7   1        291.29        296.82        11.96 o                         
 -21   7   1        544.37        568.05        16.41 o                         
 -19   7   1          3.45         10.58         2.90 o                         
 -17   7   1        105.38         88.26         6.46 o                         
 -15   7   1        775.42        749.81        16.72 o                         
 -13   7   1        569.26        531.82        13.47 o                         
 -11   7   1       1270.87       1200.14        16.58 o                         
  -9   7   1        101.78        107.59         5.62 o                         
  -7   7   1       2455.94       2496.67        24.61 o                         
  -5   7   1        114.04        101.43         3.50 o                         
  -3   7   1        646.66        667.96         8.99 o                         
  -1   7   1         14.30         16.96         2.23 o                         
   1   7   1       1235.55       1193.79        12.44 o                         
   3   7   1        521.57        494.40         7.78 o                         
   5   7   1         46.45         37.64         2.58 o                         
   7   7   1         28.07         20.65         2.81 o                         
   9   7   1        920.93        950.92        13.14 o                         
  11   7   1       1594.38       1558.84        20.76 o                         
  13   7   1        324.12        337.28         9.70 o                         
  15   7   1       1433.33       1451.52        21.08 o                         
  17   7   1        428.61        433.69        11.02 o                         
  19   7   1        186.93        194.01        10.19 o                         
  21   7   1         16.42         18.62         3.33 o                         
  23   7   1        149.87        185.30         9.13 o                         
  25   7   1        114.47        111.20         6.74 o                         
 -24   8   1         19.72         15.85         2.48 o                         
 -22   8   1        109.84        132.24         7.87 o                         
 -20   8   1          5.01          5.27         1.98 o                         
 -18   8   1         22.78         17.89         3.55 o                         
 -16   8   1         48.81         51.90         5.02 o                         
 -14   8   1         25.67         27.05         3.63 o                         
 -12   8   1        151.17        155.46         6.84 o                         
 -10   8   1       2038.89       1943.23        23.64 o                         
  -8   8   1        695.17        689.79        11.45 o                         
  -6   8   1       1398.40       1318.61        16.03 o                         
  -4   8   1         24.78         16.76         2.62 o                         
  -2   8   1        165.99        146.76         4.61 o                         
   0   8   1        407.60        406.34         7.63 o                         
   2   8   1        522.70        486.94         8.34 o                         
   4   8   1        255.22        233.82         6.98 o                         
   6   8   1       1125.87        995.16        13.85 o                         
   8   8   1         27.54         16.84         2.50 o                         
  10   8   1        244.01        220.77         8.16 o                         
  12   8   1       1311.68       1318.77        20.10 o                         
  14   8   1        209.68        208.38         7.70 o                         
  16   8   1        130.78        144.51         8.05 o                         
  18   8   1          2.35          4.74         3.36 o                         
  20   8   1          7.11          9.98         2.35 o                         
  22   8   1         25.54         22.41         3.21 o                         
 -21   9   1        310.83        346.89        13.18 o                         
 -19   9   1        201.79        196.86         9.70 o                         
 -17   9   1        392.62        413.76        14.17 o                         
 -15   9   1        504.34        513.03        15.41 o                         
 -13   9   1         39.24         51.52         4.89 o                         
 -11   9   1         65.74         59.43         5.23 o                         
  -9   9   1        103.87         90.97         5.85 o                         
  -7   9   1          0.17         -1.67         1.67 o                         
  -5   9   1          0.26         -0.77         1.52 o                         
  -3   9   1        232.41        205.43         6.45 o                         
  -1   9   1        299.90        244.41         9.62 o                         
   1   9   1          2.34          3.30         1.46 o                         
   3   9   1        616.38        540.02        10.58 o                         
   5   9   1        626.65        590.81        11.16 o                         
   7   9   1         51.19         65.10         5.35 o                         
   9   9   1        369.87        353.67        10.35 o                         
  11   9   1        105.70         92.45         5.84 o                         
  13   9   1          8.57          2.59         1.98 o                         
  15   9   1        262.69        285.43        11.48 o                         
  17   9   1        312.04        354.30        13.18 o                         
  19   9   1        112.12         90.73         7.87 o                         
  21   9   1        143.93        150.31        10.12 o                         
 -20  10   1         61.18         73.81        15.82 o                         
 -18  10   1         90.25        100.23         7.72 o                         
 -16  10   1         98.85        104.32         7.76 o                         
 -14  10   1        114.68        126.10         8.14 o                         
 -12  10   1         16.52         13.22         1.78 o                         
 -10  10   1          8.90         12.64         2.05 o                         
  -8  10   1         64.28         59.79         5.17 o                         
  -6  10   1          1.04         -1.50         1.83 o                         
  -4  10   1          4.54          4.07         2.02 o                         
  -2  10   1         21.02         12.19         3.20 o                         
   0  10   1        109.62        100.09         5.50 o                         
   2  10   1        157.88        149.32         5.47 o                         
   4  10   1         92.43         96.18         5.43 o                         
   6  10   1          0.25         -1.52         1.52 o                         
   8  10   1         28.77         24.07         4.26 o                         
  10  10   1        140.05        156.69        11.87 o                         
  12  10   1        145.49        131.56         7.73 o                         
  14  10   1          0.11          1.27         1.79 o                         
  16  10   1         14.37          8.84         2.14 o                         
  18  10   1         55.08         44.52        10.02 o                         
 -15  11   1        147.39        166.62        10.94 o                         
 -13  11   1         10.30         21.30         3.68 o                         
 -11  11   1        113.12        107.94         7.42 o                         
  -9  11   1         40.45         35.47         2.56 o                         
  -7  11   1         71.92         81.29         5.33 o                         
  -5  11   1        105.71        102.17         5.22 o                         
  -3  11   1          1.33         -1.90         2.68 o                         
  -1  11   1         69.95         82.20         5.87 o                         
   1  11   1         57.75         70.67         6.47 o                         
   3  11   1         12.27         22.15         2.60 o                         
   5  11   1         58.51         58.92         4.11 o                         
   7  11   1         23.37         12.80         3.35 o                         
   9  11   1        213.37        245.72         9.86 o                         
  11  11   1        103.03        107.97        10.34 o                         
  13  11   1          8.85          2.50         2.33 o                         
  15  11   1        122.14        129.83         7.46 o                         
 -12  12   1        262.24        293.99        12.61 o                         
 -10  12   1         42.43         56.02         5.19 o                         
  -8  12   1         20.88         19.94         5.27 o                         
  -6  12   1          9.06         14.73         2.25 o                         
  -4  12   1         15.11         18.85         5.00 o                         
  -2  12   1         11.44         16.73         4.22 o                         
   0  12   1          0.13          0.42         3.16 o                         
   2  12   1         22.14         43.75         3.92 o                         
   4  12   1          2.52          2.64         2.00 o                         
   6  12   1         50.96         64.77        10.02 o                         
   8  12   1          4.35          3.16         2.11 o                         
  10  12   1         61.96         72.76         4.97 o                         
  12  12   1        410.78        554.03        45.29 o                         
  -5  13   1         49.55         79.08         6.33 o                         
  -3  13   1         34.23         67.48         5.27 o                         
  -1  13   1          5.31          1.27         1.75 o                         
   1  13   1          0.34         -2.11         2.11 o                         
   3  13   1          6.88         11.60         3.16 o                         
 -32   0   2         37.60         18.98         2.11 o                         
 -30   0   2         13.13         11.60         2.11 o                         
 -28   0   2         97.28        107.55         9.49 o                         
 -26   0   2         33.37         18.98         4.22 o                         
 -24   0   2        320.66        297.34        11.86 o                         
 -22   0   2         21.62         16.11         2.28 o                         
 -20   0   2         53.89         64.10         4.56 o                         
 -18   0   2        131.17        170.73         6.16 o                         
 -16   0   2       9388.18       9928.99        66.64 o                         
 -14   0   2       6123.61       6398.02        64.48 o                         
 -12   0   2       3761.12       3979.86        30.90 o                         
 -10   0   2       2454.36       2280.31        19.92 o                         
  -8   0   2        262.10        224.93         4.79 o                         
  -6   0   2     114926.69     101270.49      2883.66 o                         
  -4   0   2      13466.63      13786.96        89.98 o                         
  -2   0   2      12259.16      13058.83        95.99 o                         
   0   0   2      38263.45      39187.72       292.15 o                         
   2   0   2      62620.62      56225.00      1201.55 o                         
   4   0   2      47836.46      47088.29       885.02 o                         
   6   0   2       7514.99       8373.17        76.29 o                         
   8   0   2       1338.58       1190.21        13.43 o                         
  10   0   2       2372.17       2743.53        24.41 o                         
  12   0   2        299.42        232.18         6.42 o                         
  14   0   2        249.57        254.00         7.17 o                         
  16   0   2        610.19        533.28        11.23 o                         
  18   0   2        707.55        733.18        13.83 o                         
  20   0   2          0.22         -0.90         0.96 o                         
  22   0   2        475.41        397.19        47.97 o                         
  24   0   2        499.31        490.29        25.31 o                         
  26   0   2        241.58        200.33        16.87 o                         
  28   0   2        139.64        176.08        14.76 o                         
 -33   1   2          7.28         10.97         2.11 o                         
 -31   1   2        104.06        106.16         6.30 o                         
 -29   1   2         78.44         85.41         8.44 o                         
 -27   1   2          3.45          2.90         2.55 o                         
 -25   1   2        186.78        162.36         5.88 o                         
 -23   1   2          8.78          7.21         1.70 o                         
 -21   1   2        354.13        314.63         6.17 o                         
 -19   1   2          0.03         -0.86         0.86 o                         
 -17   1   2        122.12        136.18         3.92 o                         
 -15   1   2         59.79         60.86         2.67 o                         
 -13   1   2       4759.25       5295.87        27.60 o                         
 -11   1   2        354.76        366.01         4.94 o                         
  -9   1   2        157.95        177.85         3.09 o                         
  -7   1   2       6690.17       7385.41        35.19 o                         
  -5   1   2       3536.89       3599.55        20.16 o                         
  -3   1   2       8815.15       9652.09        44.09 o                         
  -1   1   2      10795.83      11291.90        45.82 o                         
   1   1   2       3973.91       4081.95        21.68 o                         
   3   1   2       6541.06       6817.01        35.51 o                         
   5   1   2        235.74        204.80         3.82 o                         
   7   1   2         37.76         49.10         1.93 o                         
   9   1   2       1151.78       1387.13        11.51 o                         
  11   1   2        153.43        174.55         3.79 o                         
  13   1   2        113.20         91.60         3.22 o                         
  15   1   2          6.92          7.50         1.20 o                         
  17   1   2         60.61         70.16         3.46 o                         
  19   1   2        536.42        494.71         8.06 o                         
  21   1   2         14.41         14.38         2.60 o                         
  23   1   2        163.84        132.07         7.14 o                         
  25   1   2         42.15         37.37         7.38 o                         
  27   1   2         30.72         31.84         9.49 o                         
  29   1   2         54.97         77.71        14.76 o                         
 -32   2   2          0.18         -2.64         2.64 o                         
 -30   2   2         28.37         34.26         2.86 o                         
 -28   2   2          1.47          0.84         0.82 o                         
 -26   2   2          8.74          8.96         2.28 o                         
 -24   2   2         11.24         15.83         2.47 o                         
 -22   2   2         22.09         26.12         3.27 o                         
 -20   2   2        774.81        744.40        11.16 o                         
 -18   2   2       1367.44       1350.32        12.77 o                         
 -16   2   2       2051.02       1979.41        16.21 o                         
 -14   2   2        568.48        479.65         6.32 o                         
 -12   2   2       1086.21        946.60         8.58 o                         
 -10   2   2       5278.92       5189.32        29.24 o                         
  -8   2   2       3520.90       3768.27        22.40 o                         
  -6   2   2       7446.41       7529.13        37.56 o                         
  -4   2   2       4357.08       4645.35        25.01 o                         
  -2   2   2      26602.54      27669.74       227.11 o                         
   0   2   2      13744.33      14201.73        64.60 o                         
   2   2   2       1798.06       1819.61        12.79 o                         
   4   2   2        115.98         98.15         2.78 o                         
   6   2   2        894.84        925.02         9.09 o                         
   8   2   2       8288.15       8507.25        38.69 o                         
  10   2   2        782.48        627.90         7.40 o                         
  12   2   2       1476.72       1440.18        12.84 o                         
  14   2   2         12.20         14.19         1.40 o                         
  16   2   2        531.62        547.03         7.81 o                         
  18   2   2         98.04        100.08         5.17 o                         
  20   2   2         16.77         19.76         2.86 o                         
  22   2   2         15.75         19.92         2.32 o                         
  24   2   2        109.44        109.46         5.34 o                         
  26   2   2         16.52         14.14         3.16 o                         
  28   2   2         19.10          8.96         5.80 o                         
  30   2   2          7.83         -2.11         2.11 o                         
 -31   3   2          4.98         10.66         4.25 o                         
 -29   3   2         40.01         34.16         2.94 o                         
 -27   3   2          4.27          5.14         2.27 o                         
 -25   3   2        362.61        353.97        10.00 o                         
 -23   3   2       1024.45       1054.96        17.12 o                         
 -21   3   2        516.26        525.31        11.58 o                         
 -19   3   2       1562.07       1580.37        19.75 o                         
 -17   3   2        679.21        642.83         9.62 o                         
 -15   3   2          1.67          0.32         0.64 o                         
 -13   3   2        623.65        725.47         7.72 o                         
 -11   3   2         16.07         13.92         0.85 o                         
  -9   3   2       2279.49       2494.09        14.93 o                         
  -7   3   2       1010.84       1077.25        10.10 o                         
  -5   3   2         13.79         15.62         1.27 o                         
  -3   3   2       3597.85       3776.43        21.53 o                         
  -1   3   2         49.13         54.57         2.10 o                         
   1   3   2          0.91          4.29         1.27 o                         
   3   3   2       1393.56       1630.07        12.90 o                         
   5   3   2        258.46        235.13         4.70 o                         
   7   3   2         70.51        102.50         3.29 o                         
   9   3   2         87.41        110.01         2.62 o                         
  11   3   2        100.96         86.08         2.62 o                         
  13   3   2        791.61        727.08        10.58 o                         
  15   3   2         32.38         28.04         3.40 o                         
  17   3   2        111.14        116.36         5.62 o                         
  19   3   2        105.80         92.55         5.07 o                         
  21   3   2         35.28         36.08         3.80 o                         
  23   3   2         41.16         37.78         3.63 o                         
  25   3   2         65.07         66.44         4.21 o                         
  27   3   2         11.82          2.37         2.42 o                         
  29   3   2          1.14         -2.11         2.11 o                         
 -32   4   2        114.81        150.78         9.49 o                         
 -30   4   2         11.36         11.15         1.85 o                         
 -28   4   2         86.62         75.72         4.45 o                         
 -26   4   2        194.48        164.47         6.97 o                         
 -24   4   2       1022.86       1061.60        18.03 o                         
 -22   4   2        400.95        400.08        10.65 o                         
 -20   4   2        371.86        371.80         9.88 o                         
 -18   4   2         30.52         36.28         4.06 o                         
 -16   4   2       2478.58       2500.28        25.30 o                         
 -14   4   2       2629.04       2581.42        20.18 o                         
 -12   4   2        343.00        444.29         6.88 o                         
 -10   4   2       8215.31       8571.90        40.08 o                         
  -8   4   2       6631.63       7045.23        33.83 o                         
  -6   4   2       5624.38       5409.52        27.33 o                         
  -4   4   2        360.59        280.94         4.41 o                         
  -2   4   2       5936.84       6022.25        29.60 o                         
   2   4   2       6390.99       6410.28        31.27 o                         
   4   4   2      16426.49      17661.59        73.49 o                         
   6   4   2         60.63         26.75         2.30 o                         
   8   4   2       1441.68       1304.06        10.44 o                         
  10   4   2        406.11        352.85         5.25 o                         
  12   4   2       6354.92       6522.87        40.30 o                         
  14   4   2        592.96        596.41        11.82 o                         
  16   4   2       1930.60       1979.16        23.17 o                         
  18   4   2        386.91        359.78         9.88 o                         
  20   4   2        151.90        136.73         6.11 o                         
  22   4   2         62.31         67.64         4.67 o                         
  24   4   2        252.42        250.20         8.34 o                         
  26   4   2         48.25         51.19         3.51 o                         
  28   4   2          5.05          1.76         1.82 o                         
 -31   5   2         17.00         18.98         4.22 o                         
 -29   5   2          6.59          4.74         1.35 o                         
 -27   5   2          1.02         -0.58         1.67 o                         
 -25   5   2        154.96        147.77         7.65 o                         
 -23   5   2        442.21        448.19        11.58 o                         
 -21   5   2         30.47         39.84         4.17 o                         
 -19   5   2       1769.79       1810.70        23.01 o                         
 -17   5   2        166.92        153.08         6.45 o                         
 -15   5   2        644.69        549.49        11.58 o                         
 -13   5   2       1442.23       1394.50        17.91 o                         
 -11   5   2        214.04        224.96         5.42 o                         
  -9   5   2          0.26          1.74         0.81 o                         
  -7   5   2       1884.71       2079.11        14.71 o                         
  -5   5   2         31.79         36.23         2.28 o                         
  -3   5   2        792.70        949.50         9.48 o                         
  -1   5   2          9.29         18.55         1.89 o                         
   1   5   2       4945.51       5659.15        29.81 o                         
   3   5   2         50.58         37.37         2.51 o                         
   5   5   2        996.93       1006.25         9.70 o                         
   7   5   2        428.85        434.39         5.95 o                         
   9   5   2          1.33         -0.49         1.93 o                         
  11   5   2        519.45        535.06        11.05 o                         
  13   5   2        900.51        910.11        15.12 o                         
  15   5   2         25.17         33.91         6.74 o                         
  17   5   2          8.59          3.45         1.59 o                         
  19   5   2        309.71        316.45         9.59 o                         
  21   5   2         17.74         15.01         2.40 o                         
  23   5   2        349.12        367.01        10.59 o                         
  25   5   2         10.54          8.38         1.33 o                         
  27   5   2          0.08          0.00         3.16 o                         
 -28   6   2         35.82         38.95         4.21 o                         
 -26   6   2         12.64         13.08         3.63 o                         
 -24   6   2         30.26         29.91         3.33 o                         
 -22   6   2        105.37        101.20         5.93 o                         
 -20   6   2        654.53        619.92        13.77 o                         
 -18   6   2        608.22        601.70        13.39 o                         
 -16   6   2        280.85        268.75         8.53 o                         
 -14   6   2          8.85         12.85         3.20 o                         
 -12   6   2        569.80        580.34        18.41 o                         
 -10   6   2       2551.06       2499.57        22.12 o                         
  -8   6   2       1514.43       1452.95        12.84 o                         
  -6   6   2       2945.31       2998.18        20.21 o                         
  -4   6   2       2981.98       3053.85        20.45 o                         
  -2   6   2       6108.07       5983.15        32.58 o                         
   0   6   2       1224.89       1208.49        11.66 o                         
   2   6   2        133.42         97.24         3.64 o                         
   4   6   2        275.54        241.92         5.26 o                         
   6   6   2        498.48        447.00         6.70 o                         
   8   6   2       3640.97       3676.22        32.26 o                         
  10   6   2       1253.55       1342.83        18.39 o                         
  12   6   2        411.65        373.06         9.86 o                         
  14   6   2         20.67         16.27         3.10 o                         
  16   6   2         50.46         45.27         4.55 o                         
  18   6   2          2.56          3.16         2.17 o                         
  20   6   2         12.51          3.03         1.41 o                         
  22   6   2         29.40         32.83         3.02 o                         
  24   6   2          1.93         -1.35         1.35 o                         
  26   6   2         93.81         93.94        11.07 o                         
 -27   7   2          2.15          5.06         1.75 o                         
 -25   7   2         38.89         45.01         6.29 o                         
 -23   7   2         21.15         25.64         2.36 o                         
 -21   7   2         32.65         34.85         4.12 o                         
 -19   7   2          4.24          2.57         1.47 o                         
 -17   7   2        404.45        390.90        10.76 o                         
 -15   7   2         52.54         34.83         4.06 o                         
 -13   7   2         94.93         72.23         5.76 o                         
 -11   7   2        101.71         90.75         6.15 o                         
  -9   7   2        188.24        159.75         7.00 o                         
  -7   7   2       2388.10       2371.05        23.40 o                         
  -5   7   2        553.08        529.77         8.04 o                         
  -3   7   2        339.51        299.53         6.23 o                         
  -1   7   2        667.87        691.45         9.30 o                         
   1   7   2       1023.44       1062.29        11.72 o                         
   3   7   2        380.46        383.96         7.02 o                         
   5   7   2         19.42         23.78         2.73 o                         
   7   7   2          3.09          6.33         2.74 o                         
   9   7   2        682.96        608.49        12.89 o                         
  11   7   2        318.58        292.37         9.19 o                         
  13   7   2         25.21         23.96         3.63 o                         
  15   7   2          1.29         -0.21         1.46 o                         
  17   7   2         28.78         25.22         4.41 o                         
  19   7   2         71.49         74.19         4.77 o                         
  21   7   2         13.76          9.13         2.74 o                         
  23   7   2         35.50         38.58         3.36 o                         
 -24   8   2         58.66         58.77         5.73 o                         
 -22   8   2        161.73        139.37         8.10 o                         
 -20   8   2         24.12         23.65         3.16 o                         
 -18   8   2          2.32          1.70         1.31 o                         
 -16   8   2        656.59        619.46        14.14 o                         
 -14   8   2        467.13        460.33        11.76 o                         
 -12   8   2        778.14        793.37        15.28 o                         
 -10   8   2        247.97        248.56         8.41 o                         
  -8   8   2        136.80        132.31         6.59 o                         
  -6   8   2       7723.09       8024.15        56.73 o                         
  -4   8   2        155.60        134.38         4.15 o                         
  -2   8   2          2.57          4.05         1.37 o                         
   0   8   2       1772.78       1779.40        16.55 o                         
   2   8   2       1840.76       1791.13        16.72 o                         
   4   8   2       1826.70       1683.21        21.60 o                         
   6   8   2         53.11         27.77         3.72 o                         
   8   8   2        437.27        434.57        11.29 o                         
  10   8   2        994.84        908.11        16.69 o                         
  12   8   2        104.17        106.46         6.64 o                         
  14   8   2          1.11          3.16         1.58 o                         
  16   8   2        171.18        181.21         8.67 o                         
  18   8   2          7.77          9.95         3.12 o                         
  20   8   2         43.42         49.15         5.66 o                         
  22   8   2         70.01         75.37         5.59 o                         
 -21   9   2          6.57         13.47         3.29 o                         
 -19   9   2         44.27         33.84         4.79 o                         
 -17   9   2         20.04         26.57         3.44 o                         
 -15   9   2         33.94         34.12         4.06 o                         
 -13   9   2        179.01        149.36         7.13 o                         
 -11   9   2          6.11          2.16         1.67 o                         
  -9   9   2        353.08        388.23        10.86 o                         
  -7   9   2        254.46        266.33         8.81 o                         
  -5   9   2        390.15        377.44        10.28 o                         
  -3   9   2        628.95        611.05        12.87 o                         
  -1   9   2        340.98        306.83         6.64 o                         
   1   9   2        496.40        493.18        11.37 o                         
   3   9   2        112.46        129.19         6.38 o                         
   5   9   2          1.65          3.46         1.71 o                         
   7   9   2         22.59         15.39         3.17 o                         
   9   9   2         72.99         74.55         6.06 o                         
  11   9   2        246.42        244.74         8.84 o                         
  13   9   2         20.44         15.33         3.20 o                         
  15   9   2         16.64          7.88         3.65 o                         
  17   9   2         74.46         99.70         7.84 o                         
  19   9   2         17.19         17.04         4.43 o                         
 -20  10   2         73.85         61.15         8.44 o                         
 -18  10   2         77.22         70.92         7.08 o                         
 -16  10   2         87.74        104.95         5.70 o                         
 -14  10   2        186.40        187.53         9.54 o                         
 -12  10   2        496.68        515.04        13.12 o                         
 -10  10   2        514.52        494.24        12.61 o                         
  -8  10   2        195.31        166.41         7.30 o                         
  -6  10   2         86.61         96.63         6.19 o                         
  -4  10   2        195.64        209.31         7.81 o                         
  -2  10   2       1004.24       1038.87        21.18 o                         
   0  10   2        905.08        924.97        25.71 o                         
   2  10   2        136.46        108.55         4.72 o                         
   4  10   2        144.40        144.53         6.40 o                         
   6  10   2        706.79        711.35        15.11 o                         
   8  10   2        352.69        350.89        10.54 o                         
  10  10   2          1.45          2.99         3.65 o                         
  12  10   2          5.12          8.30         2.71 o                         
  14  10   2         49.70         48.59         5.48 o                         
  16  10   2        120.77        126.56         6.88 o                         
 -17  11   2         86.17         84.35         5.27 o                         
 -15  11   2          0.01          2.77         1.35 o                         
 -13  11   2          0.11          1.34         1.15 o                         
 -11  11   2         36.20         43.50         3.55 o                         
  -9  11   2        497.64        530.49        13.08 o                         
  -7  11   2         14.80         12.73         1.85 o                         
  -5  11   2          3.27          4.22         2.98 o                         
  -3  11   2        388.99        445.46        18.26 o                         
  -1  11   2         10.72         19.77         8.44 o                         
   1  11   2         70.22         65.44         8.20 o                         
   3  11   2        121.11        132.85         9.69 o                         
   5  11   2         40.96         43.77         3.07 o                         
   7  11   2         11.30         11.02         1.83 o                         
   9  11   2         35.29         36.43         3.04 o                         
  11  11   2         20.27         15.84         3.24 o                         
  13  11   2         28.00         34.01         6.15 o                         
 -12  12   2         48.22         56.65         4.47 o                         
 -10  12   2        163.63        180.87         6.85 o                         
  -8  12   2        104.47        121.05         7.59 o                         
  -6  12   2          1.16          0.00         1.75 o                         
  -4  12   2        249.90        253.76        13.03 o                         
  -2  12   2        446.07        512.99        19.38 o                         
   0  12   2         33.65         29.01         4.47 o                         
   2  12   2        147.67        156.06         9.69 o                         
   4  12   2        312.34        343.31        15.66 o                         
   6  12   2        134.48        148.95         8.36 o                         
   8  12   2         16.23          5.27         2.11 o                         
  10  12   2         49.47         47.67         8.96 o                         
  -1  13   2         38.72         88.57         8.44 o                         
 -33   1   3        191.81        207.72        15.82 o                         
 -31   1   3        191.38        197.59        10.04 o                         
 -29   1   3        329.01        324.37        14.17 o                         
 -27   1   3        906.73        909.86        24.60 o                         
 -25   1   3        449.86        459.98        10.72 o                         
 -23   1   3        156.59        153.43         6.26 o                         
 -21   1   3        941.57        945.14        12.78 o                         
 -19   1   3       1479.46       1379.23        13.30 o                         
 -17   1   3       4313.95       4395.17        26.29 o                         
 -15   1   3        214.13        212.39         4.50 o                         
 -13   1   3       1170.25       1100.94        10.01 o                         
 -11   1   3         66.27         56.74         2.17 o                         
  -9   1   3        249.97        283.31         4.09 o                         
  -7   1   3        182.13        181.24         3.25 o                         
  -5   1   3       2249.05       2418.90        14.21 o                         
  -3   1   3        649.70        625.71         5.95 o                         
  -1   1   3       1144.15       1032.77         8.11 o                         
   1   1   3       3806.66       4055.69        20.56 o                         
   3   1   3       3893.08       3972.38        23.46 o                         
   5   1   3       6933.03       7319.00        38.26 o                         
   7   1   3        608.34        576.50         6.46 o                         
   9   1   3       2814.74       2807.65        18.03 o                         
  11   1   3        697.29        669.98         8.06 o                         
  13   1   3       1913.86       1962.70        15.55 o                         
  15   1   3        118.95        105.86         4.22 o                         
  17   1   3        933.76        878.28        12.25 o                         
  19   1   3        187.32        208.50         8.83 o                         
  21   1   3        521.69        553.83        14.42 o                         
  23   1   3        555.44        543.93        16.43 o                         
  25   1   3        208.15        244.06        13.71 o                         
  27   1   3        176.61        198.87        11.11 o                         
 -32   2   3         65.63         67.32         6.33 o                         
 -30   2   3         14.52         13.20         2.24 o                         
 -28   2   3          1.83          4.05         1.70 o                         
 -26   2   3        127.24        112.93         5.27 o                         
 -24   2   3         53.13         57.55         5.48 o                         
 -22   2   3        224.63        210.42         7.35 o                         
 -20   2   3        192.74        177.16         6.68 o                         
 -18   2   3        374.69        313.14         6.99 o                         
 -16   2   3         11.10          8.44         1.41 o                         
 -14   2   3        124.55        138.86         3.41 o                         
 -12   2   3        366.76        353.13         4.93 o                         
 -10   2   3        554.65        587.20         8.05 o                         
  -8   2   3       1659.16       1874.35        15.11 o                         
  -6   2   3        748.82        704.60         8.22 o                         
  -4   2   3         87.26         85.47         2.17 o                         
  -2   2   3        221.43        209.13         3.66 o                         
   0   2   3       1932.74       2080.59        12.72 o                         
   2   2   3        890.60        948.27         9.60 o                         
   4   2   3        345.90        366.68         6.03 o                         
   6   2   3       2790.01       2942.98        20.50 o                         
   8   2   3         19.60         27.03         2.93 o                         
  10   2   3        196.49        166.81         4.77 o                         
  12   2   3        324.98        305.30         6.52 o                         
  14   2   3        144.19        112.71         4.45 o                         
  16   2   3        837.96        811.63        11.79 o                         
  18   2   3          6.75         10.02         2.01 o                         
  20   2   3        162.38        130.18         5.76 o                         
  22   2   3         30.61         40.69         5.05 o                         
  24   2   3         95.93         86.08         5.73 o                         
  26   2   3         32.16         32.82        14.76 o                         
  28   2   3          2.72         -2.11         2.11 o                         
 -31   3   3        260.13        273.93        12.28 o                         
 -29   3   3         87.87         82.52         4.17 o                         
 -27   3   3        552.29        557.08        12.88 o                         
 -25   3   3        769.92        857.09        16.05 o                         
 -23   3   3        762.40        781.59        14.87 o                         
 -21   3   3       1173.42       1184.37        17.76 o                         
 -19   3   3        186.34        174.82         6.82 o                         
 -17   3   3       3032.96       3056.84        28.59 o                         
 -15   3   3        213.56        180.69         5.26 o                         
 -13   3   3         31.80         17.35         2.25 o                         
 -11   3   3         76.55         69.26         3.45 o                         
  -9   3   3       1480.94       1599.77        14.19 o                         
  -7   3   3       1664.62       1722.32        14.49 o                         
  -5   3   3       2195.99       2164.88        13.57 o                         
  -3   3   3        402.45        395.07         5.09 o                         
  -1   3   3        752.26        670.14         6.79 o                         
   1   3   3          9.01         11.85         1.75 o                         
   3   3   3       4693.46       4812.63        28.70 o                         
   5   3   3       1095.12       1073.72        11.32 o                         
   7   3   3        375.36        350.19         6.62 o                         
   9   3   3       1235.08       1205.89        12.84 o                         
  11   3   3          5.28          6.26         1.65 o                         
  13   3   3       4623.89       4707.35        31.85 o                         
  15   3   3        699.39        725.96        13.31 o                         
  17   3   3        306.95        329.94         9.21 o                         
  19   3   3        375.42        382.31        10.10 o                         
  21   3   3        313.43        334.37         9.72 o                         
  23   3   3        588.97        643.88        13.87 o                         
  25   3   3          0.70         -0.66         2.39 o                         
  27   3   3         12.48          5.27         3.16 o                         
 -32   4   3          1.13          4.22         2.11 o                         
 -30   4   3          1.16          7.64         3.42 o                         
 -28   4   3         31.60         25.72         3.65 o                         
 -26   4   3          3.06          1.53         1.99 o                         
 -24   4   3         29.60         24.85         3.10 o                         
 -22   4   3         54.16         38.36         4.17 o                         
 -20   4   3        262.03        237.35         8.16 o                         
 -18   4   3        817.57        789.56        14.23 o                         
 -16   4   3         18.76          6.14         2.40 o                         
 -14   4   3         33.50         38.27         4.26 o                         
 -12   4   3        602.70        623.39         9.13 o                         
 -10   4   3        193.57        207.44         5.37 o                         
  -8   4   3         48.50         42.82         2.85 o                         
  -6   4   3        117.53        106.94         2.91 o                         
  -4   4   3        169.79        155.01         3.39 o                         
  -2   4   3         45.83         44.90         2.29 o                         
   0   4   3        175.49        148.21         3.49 o                         
   2   4   3        139.11        119.60         4.08 o                         
   4   4   3          0.01          1.85         1.36 o                         
   6   4   3       1821.66       1908.09        16.75 o                         
   8   4   3          4.41          2.23         1.56 o                         
  10   4   3         48.01         43.27         3.08 o                         
  12   4   3          1.47          0.46         1.98 o                         
  14   4   3         62.92         56.64         4.72 o                         
  16   4   3        129.36        119.18         5.98 o                         
  18   4   3         13.37         10.19         2.05 o                         
  20   4   3         17.85         22.68         5.22 o                         
  22   4   3         47.73         49.14         4.25 o                         
  24   4   3         25.67         27.42         3.73 o                         
  26   4   3          0.03          0.13         3.45 o                         
 -31   5   3         75.20         77.59         8.55 o                         
 -29   5   3        287.65        302.43         9.33 o                         
 -27   5   3        708.08        731.33        15.92 o                         
 -25   5   3        778.79        862.49        17.10 o                         
 -23   5   3        190.99        168.59         7.35 o                         
 -21   5   3        181.31        171.78         7.24 o                         
 -19   5   3        448.94        446.65        11.46 o                         
 -17   5   3       1066.76       1041.06        16.87 o                         
 -15   5   3        138.56        131.20         6.29 o                         
 -13   5   3        521.90        487.81        10.80 o                         
 -11   5   3        431.22        447.68         7.89 o                         
  -9   5   3       1290.03       1371.31        15.15 o                         
  -7   5   3        360.86        361.01         5.38 o                         
  -5   5   3       1146.41       1122.83        12.23 o                         
  -3   5   3        350.78        364.95         5.88 o                         
  -1   5   3        675.81        686.17         8.67 o                         
   1   5   3          7.64          7.78         1.41 o                         
   3   5   3        325.72        283.42         6.40 o                         
   5   5   3        206.29        187.98         5.48 o                         
   7   5   3       1550.69       1487.52        15.29 o                         
   9   5   3        645.52        635.55        12.37 o                         
  11   5   3          8.95         11.98         2.86 o                         
  13   5   3       2680.96       2708.81        28.58 o                         
  15   5   3        549.35        575.36        12.76 o                         
  17   5   3        508.67        546.20        12.89 o                         
  19   5   3         67.75         65.60         5.52 o                         
  21   5   3        127.64        144.47         6.31 o                         
  23   5   3        271.01        318.37         9.95 o                         
  25   5   3         18.82         13.48         2.74 o                         
 -28   6   3         87.71         85.89         4.21 o                         
 -26   6   3          2.64          1.31         2.13 o                         
 -24   6   3         58.40         73.57         5.50 o                         
 -22   6   3         47.73         52.27         4.78 o                         
 -20   6   3         32.65         30.14         3.86 o                         
 -18   6   3         42.69         30.79         4.06 o                         
 -16   6   3        428.67        382.95        10.40 o                         
 -14   6   3         94.60         90.51         5.73 o                         
 -12   6   3          7.83          3.13         2.18 o                         
 -10   6   3        379.15        382.32         9.80 o                         
  -8   6   3         47.17         51.76         3.09 o                         
  -6   6   3        750.17        754.42         9.36 o                         
  -4   6   3        416.59        416.83         7.11 o                         
  -2   6   3        712.44        734.46         9.15 o                         
   0   6   3          0.18          1.70         1.57 o                         
   2   6   3        143.76        128.70         3.84 o                         
   4   6   3         20.31         17.95         2.46 o                         
   6   6   3         45.96         61.82         3.96 o                         
   8   6   3          0.07          0.66         1.92 o                         
  10   6   3       1269.18       1217.32        18.14 o                         
  12   6   3          6.51          5.66         2.21 o                         
  14   6   3         28.30         22.64         3.27 o                         
  16   6   3        115.81        103.11         6.57 o                         
  18   6   3         46.69         60.69         5.32 o                         
  20   6   3         13.29          7.97         2.44 o                         
  22   6   3         39.21         29.48         3.03 o                         
  24   6   3         65.99         50.80         6.42 o                         
 -27   7   3        301.34        309.90        15.71 o                         
 -25   7   3        324.64        359.56        10.93 o                         
 -23   7   3        349.72        338.68        10.60 o                         
 -21   7   3        607.96        605.37        14.22 o                         
 -19   7   3        374.92        387.22        11.31 o                         
 -17   7   3        157.37        167.23         7.35 o                         
 -15   7   3        122.29        109.99         6.43 o                         
 -13   7   3        814.98        767.45        14.75 o                         
 -11   7   3        265.93        242.12         8.37 o                         
  -9   7   3         12.25          9.20         2.83 o                         
  -7   7   3        568.78        508.67        11.44 o                         
  -5   7   3          4.04          2.81         0.95 o                         
  -3   7   3        275.55        265.33         5.72 o                         
  -1   7   3       1582.99       1610.33        15.09 o                         
   1   7   3        451.68        434.29         8.61 o                         
   3   7   3        391.00        364.34         8.03 o                         
   5   7   3        594.14        555.52        11.93 o                         
   7   7   3         60.07         49.15         4.66 o                         
   9   7   3        223.31        215.75         7.86 o                         
  11   7   3        274.55        264.27         8.94 o                         
  13   7   3        764.84        811.06        16.06 o                         
  15   7   3        414.72        407.46        11.29 o                         
  17   7   3        435.60        490.54        12.71 o                         
  19   7   3        263.59        261.96         9.11 o                         
  21   7   3         45.45         46.97         3.45 o                         
  23   7   3         51.69         60.94         8.96 o                         
 -24   8   3        130.69        141.36         5.98 o                         
 -22   8   3         18.36         17.93         2.33 o                         
 -20   8   3         96.62         88.68         6.22 o                         
 -18   8   3         44.38         51.89         5.09 o                         
 -16   8   3         51.20         43.95         4.63 o                         
 -14   8   3         42.00         33.86         4.25 o                         
 -12   8   3        503.10        469.25        11.97 o                         
 -10   8   3        911.07        904.06        16.45 o                         
  -8   8   3        502.65        470.81        11.64 o                         
  -6   8   3        407.84        389.02        10.54 o                         
  -4   8   3        439.46        416.31         8.82 o                         
  -2   8   3        769.80        746.61        11.72 o                         
   0   8   3        137.17        115.87         4.51 o                         
   2   8   3        233.06        225.02         7.63 o                         
   4   8   3        287.17        264.00         8.57 o                         
   6   8   3        127.21        111.96         6.07 o                         
   8   8   3        288.31        267.70         9.17 o                         
  10   8   3          5.23          1.98         1.44 o                         
  12   8   3        118.81         93.30         6.31 o                         
  14   8   3        255.91        255.81         9.19 o                         
  16   8   3        347.35        363.74        10.89 o                         
  18   8   3         16.94         13.24         3.21 o                         
  20   8   3         10.69          9.64         4.51 o                         
 -21   9   3         62.11         64.38         4.51 o                         
 -19   9   3         90.64        100.10         6.21 o                         
 -17   9   3        309.95        283.92         9.83 o                         
 -15   9   3        401.40        393.43        11.69 o                         
 -13   9   3         96.93         98.19         7.15 o                         
 -11   9   3         43.65         46.69         4.78 o                         
  -9   9   3         80.08         75.09         5.93 o                         
  -7   9   3         20.32         15.83         3.00 o                         
  -5   9   3         36.87         36.08         4.09 o                         
  -3   9   3         74.99         72.84         6.97 o                         
  -1   9   3         20.79         25.32         2.95 o                         
   1   9   3        149.80        117.07         8.71 o                         
   3   9   3         81.43         65.27         4.17 o                         
   5   9   3        251.33        214.57         7.96 o                         
   7   9   3        261.09        256.16         8.95 o                         
   9   9   3        600.55        644.67        14.69 o                         
  11   9   3        216.68        219.42         8.39 o                         
  13   9   3         30.17         18.13         2.59 o                         
  15   9   3         39.29         49.23         4.55 o                         
  17   9   3        219.31        249.13         8.67 o                         
 -20  10   3         10.61         12.65         2.11 o                         
 -18  10   3         23.95         19.58         3.84 o                         
 -16  10   3         12.47         17.92         2.40 o                         
 -14  10   3         66.30         70.93         9.13 o                         
 -12  10   3        208.49        225.96         8.87 o                         
 -10  10   3         33.83         36.75         4.01 o                         
  -8  10   3         25.25         17.80         3.00 o                         
  -6  10   3          9.14          8.13         2.42 o                         
  -4  10   3        113.96        114.40         6.92 o                         
  -2  10   3         43.69         40.63         6.82 o                         
   0  10   3          5.25          9.05         4.29 o                         
   2  10   3          1.15         -1.32         7.91 o                         
   4  10   3         44.20         58.23         6.00 o                         
   6  10   3        176.93        171.00         6.79 o                         
   8  10   3          6.47          8.33         2.59 o                         
  10  10   3         29.65         22.34         2.53 o                         
  12  10   3        207.18        234.56         8.67 o                         
  14  10   3        219.68        240.54         8.94 o                         
  16  10   3         26.28         46.39         8.44 o                         
 -17  11   3        145.69        132.63        16.34 o                         
 -15  11   3        144.87        142.01         6.16 o                         
 -13  11   3          1.70          0.29         1.15 o                         
 -11  11   3          1.48          3.25         2.13 o                         
  -9  11   3          0.06          0.18         2.03 o                         
  -7  11   3         17.52         16.80         4.74 o                         
  -5  11   3          1.20          8.44         6.33 o                         
  -3  11   3         65.94         60.15         9.49 o                         
  -1  11   3          1.05          4.88         3.69 o                         
   1  11   3         62.58         57.21         7.80 o                         
   3  11   3        270.20        306.14        18.48 o                         
   5  11   3         60.16         61.69         4.37 o                         
   7  11   3          0.29         -1.48         1.89 o                         
   9  11   3        204.62        224.04         8.22 o                         
  11  11   3         17.54         14.78         2.11 o                         
  13  11   3         92.10        117.04         8.44 o                         
 -12  12   3          8.15          6.12         4.22 o                         
 -10  12   3         53.82         76.67        17.92 o                         
  -8  12   3         27.97         54.23        11.07 o                         
  -4  12   3         10.56         22.14         6.33 o                         
  -2  12   3          0.72         -1.05         3.16 o                         
   0  12   3         19.86         21.51         3.51 o                         
   2  12   3         50.29         86.35        11.07 o                         
   4  12   3          5.55          7.91         2.24 o                         
   6  12   3        274.42        331.08        20.03 o                         
   8  12   3         12.14          1.27         6.33 o                         
 -30   0   4         41.86         40.07         8.44 o                         
 -28   0   4         44.57         35.85         8.44 o                         
 -26   0   4         17.52         14.76         5.27 o                         
 -24   0   4        203.96        196.68         8.77 o                         
 -22   0   4       2434.36       2412.02        36.63 o                         
 -20   0   4          9.01          5.27         3.69 o                         
 -18   0   4         95.15        102.42         8.42 o                         
 -16   0   4       1998.90       1892.47        21.68 o                         
 -14   0   4        829.69        757.81        17.35 o                         
 -12   0   4      21546.41      23132.75       141.51 o                         
 -10   0   4         72.34         45.21         3.55 o                         
  -8   0   4        827.42        758.06        11.46 o                         
  -6   0   4      15435.26      16466.47       104.46 o                         
  -4   0   4       1838.37       1806.84        17.97 o                         
  -2   0   4       3865.47       3809.48        29.69 o                         
   0   0   4       3910.92       4170.17        31.75 o                         
   2   0   4       4283.06       4384.63        53.14 o                         
   4   0   4      11731.88      12858.90       126.68 o                         
   6   0   4       4119.75       4097.86        43.28 o                         
   8   0   4          2.29          4.54         1.62 o                         
  10   0   4         95.04         78.16         4.12 o                         
  12   0   4        160.37        160.23         5.59 o                         
  14   0   4        375.35        329.91        12.15 o                         
  16   0   4        245.23        228.18        13.71 o                         
  18   0   4         71.47         53.73         8.96 o                         
  20   0   4         36.30         54.65         9.49 o                         
  22   0   4          5.98          8.44         4.22 o                         
  24   0   4          4.30          5.27         3.16 o                         
  26   0   4          1.44          4.22         2.11 o                         
 -31   1   4         23.16         25.48         2.98 o                         
 -29   1   4          0.26         -2.11         2.11 o                         
 -27   1   4          3.94          1.05         2.98 o                         
 -25   1   4         80.27         75.63         6.64 o                         
 -23   1   4         20.78         15.81         3.07 o                         
 -21   1   4         73.51         88.80         4.14 o                         
 -19   1   4        126.21        136.87         5.07 o                         
 -17   1   4        125.66        130.34         4.86 o                         
 -15   1   4        107.54        114.84         3.37 o                         
 -13   1   4        438.75        460.20         6.30 o                         
 -11   1   4        340.52        381.54         5.71 o                         
  -9   1   4      11470.02      12519.59        69.08 o                         
  -7   1   4       2378.08       2538.98        16.31 o                         
  -5   1   4       1073.88       1150.95         9.76 o                         
  -3   1   4        138.29        144.30         3.36 o                         
  -1   1   4        316.13        320.76         4.81 o                         
   1   1   4        102.33         81.22         2.56 o                         
   3   1   4        168.65        195.95         3.81 o                         
   5   1   4       1567.56       1580.70        14.46 o                         
   7   1   4        604.76        682.96        10.34 o                         
   9   1   4         57.33         53.34         2.26 o                         
  11   1   4         32.31         32.05         2.86 o                         
  13   1   4          1.38          4.84         1.33 o                         
  15   1   4        155.28        141.80         5.98 o                         
  17   1   4        124.27        108.82         5.19 o                         
  19   1   4        157.04        139.26         7.40 o                         
  21   1   4         39.57         32.25         4.05 o                         
  23   1   4         36.01         36.28         6.05 o                         
  25   1   4         32.87         22.14         5.27 o                         
 -32   2   4         29.21         28.47         2.11 o                         
 -30   2   4         14.31         11.50         4.22 o                         
 -28   2   4         11.63          8.13         3.41 o                         
 -26   2   4         53.68         36.29         4.47 o                         
 -24   2   4        109.66         94.31         6.51 o                         
 -22   2   4        118.63        129.02         5.88 o                         
 -20   2   4         44.55         47.49         4.42 o                         
 -18   2   4        991.38       1007.98        14.03 o                         
 -16   2   4       3829.64       3865.03        28.02 o                         
 -14   2   4       2875.19       2972.14        23.09 o                         
 -12   2   4       1927.50       1789.69        18.40 o                         
 -10   2   4        192.41        156.99         4.69 o                         
  -8   2   4       5702.66       5836.97        34.39 o                         
  -6   2   4       3595.45       3617.10        20.65 o                         
  -4   2   4       1522.95       1445.52        11.26 o                         
  -2   2   4       1202.42       1087.19         9.47 o                         
   0   2   4       4790.17       4994.38        25.97 o                         
   2   2   4      11284.83      11744.46        58.36 o                         
   4   2   4        146.18        109.92         4.03 o                         
   6   2   4        218.49        215.22         5.45 o                         
   8   2   4        107.06         93.46         4.11 o                         
  10   2   4       1183.53       1199.35        13.85 o                         
  12   2   4        523.88        537.76         9.22 o                         
  14   2   4         21.19         22.96         2.28 o                         
  16   2   4         16.30         16.91         3.41 o                         
  18   2   4         43.37         37.61         4.79 o                         
  20   2   4        163.37        169.15         8.26 o                         
  22   2   4         60.57         44.46         6.01 o                         
  24   2   4         50.54         49.47         5.48 o                         
  26   2   4        112.92        100.17        10.54 o                         
 -31   3   4        233.68        234.46        13.25 o                         
 -29   3   4        100.78        106.75         9.14 o                         
 -27   3   4         94.41         97.34         5.79 o                         
 -25   3   4        568.13        579.38        13.13 o                         
 -23   3   4          0.17          1.76         1.38 o                         
 -21   3   4        505.73        494.22        11.54 o                         
 -19   3   4        521.26        470.29        10.89 o                         
 -17   3   4        430.80        414.56         9.00 o                         
 -15   3   4       3497.05       3529.18        26.55 o                         
 -13   3   4         77.76         92.98         4.59 o                         
 -11   3   4        173.86        183.56         5.40 o                         
  -9   3   4        426.91        424.34         8.31 o                         
  -7   3   4         97.70        105.54         4.11 o                         
  -5   3   4        285.08        303.88         4.78 o                         
  -3   3   4        601.59        605.22         7.00 o                         
  -1   3   4         91.44         82.90         2.73 o                         
   1   3   4         22.49         11.54         1.88 o                         
   3   3   4       1204.10       1357.96        13.75 o                         
   5   3   4          7.70         16.92         2.43 o                         
   7   3   4         14.14          7.07         1.96 o                         
   9   3   4        596.59        605.87         9.81 o                         
  11   3   4        163.91        164.06         5.24 o                         
  13   3   4        504.55        512.34         9.40 o                         
  15   3   4        116.83        109.00         5.98 o                         
  17   3   4         40.91         37.17         5.78 o                         
  19   3   4          0.04         -1.71         1.71 o                         
  21   3   4          0.59          1.19         1.35 o                         
  23   3   4          1.72         -1.35         1.35 o                         
  25   3   4         28.93         26.34         4.73 o                         
 -30   4   4          0.31          1.05         3.16 o                         
 -28   4   4        447.03        449.23        11.95 o                         
 -26   4   4        488.60        470.45        12.11 o                         
 -24   4   4        306.53        305.32         9.47 o                         
 -22   4   4        237.80        214.15         7.88 o                         
 -20   4   4       1151.62       1186.15        18.70 o                         
 -18   4   4          5.34          1.14         1.93 o                         
 -16   4   4       1327.05       1385.13        18.96 o                         
 -14   4   4        889.05        898.60        12.20 o                         
 -12   4   4       1630.65       1516.07        15.80 o                         
 -10   4   4       1121.38       1069.25        12.80 o                         
  -8   4   4       3636.76       3666.02        26.02 o                         
  -6   4   4       2144.22       2071.30        20.23 o                         
  -4   4   4       4447.93       4671.57        28.83 o                         
  -2   4   4       4454.01       4517.29        25.46 o                         
   0   4   4        298.54        335.29         6.86 o                         
   2   4   4       2136.10       2112.77        18.37 o                         
   4   4   4         12.90         12.35         2.24 o                         
   6   4   4       4543.77       4598.90        31.34 o                         
   8   4   4       1228.04       1271.11        14.60 o                         
  10   4   4        829.21        831.00        11.87 o                         
  12   4   4        778.87        775.65        14.23 o                         
  14   4   4        148.81        140.49         6.29 o                         
  16   4   4         33.09         41.65         4.46 o                         
  18   4   4        281.66        269.65         8.80 o                         
  20   4   4         33.77         40.38         3.07 o                         
  22   4   4         51.87         53.06         5.81 o                         
  24   4   4         13.36          8.14         2.91 o                         
 -29   5   4         49.15         38.91         5.94 o                         
 -27   5   4         78.94         80.60         5.44 o                         
 -25   5   4        247.38        258.84         9.06 o                         
 -23   5   4         87.93         70.40         5.76 o                         
 -21   5   4        106.69        107.94         5.99 o                         
 -19   5   4        122.59        130.79         6.57 o                         
 -17   5   4        276.08        261.72         8.82 o                         
 -15   5   4        138.28        130.09         6.29 o                         
 -13   5   4       1464.06       1466.14        19.60 o                         
 -11   5   4        262.40        232.57         6.27 o                         
  -9   5   4          2.36          4.81         1.86 o                         
  -7   5   4        264.84        270.64         6.56 o                         
  -5   5   4       1485.13       1570.78        15.75 o                         
  -3   5   4        803.10        896.68         9.69 o                         
  -1   5   4          3.94          4.22         0.86 o                         
   1   5   4         35.56         36.12         3.16 o                         
   3   5   4        345.36        345.12         7.53 o                         
   5   5   4        603.14        632.60        10.25 o                         
   7   5   4        263.81        274.99         6.99 o                         
   9   5   4        360.25        348.53         9.47 o                         
  11   5   4         10.15         10.27         2.74 o                         
  13   5   4         35.02         31.93         3.80 o                         
  15   5   4          6.63          5.50         1.79 o                         
  17   5   4        168.39        168.62         7.18 o                         
  19   5   4         42.73         39.44         3.91 o                         
  21   5   4         49.62         37.36         4.11 o                         
  23   5   4          0.00         -0.70         1.22 o                         
 -28   6   4         12.72         22.56         2.88 o                         
 -26   6   4          7.18          4.86         1.60 o                         
 -24   6   4        102.94        114.62         6.43 o                         
 -22   6   4        173.06        164.16         7.10 o                         
 -20   6   4        128.85        124.75         6.61 o                         
 -18   6   4        930.46        922.11        17.12 o                         
 -16   6   4       1521.37       1540.75        21.74 o                         
 -14   6   4        420.07        423.13        11.05 o                         
 -12   6   4        210.09        186.18         7.45 o                         
 -10   6   4        332.73        336.70         7.31 o                         
  -8   6   4       2460.89       2472.87        21.99 o                         
  -6   6   4       1328.61       1281.73        14.89 o                         
  -4   6   4       1558.97       1538.19        16.41 o                         
  -2   6   4       1960.28       1971.77        16.41 o                         
   0   6   4        926.04        901.24        12.40 o                         
   2   6   4       1766.95       1731.49        17.87 o                         
   4   6   4         82.85         87.49         5.16 o                         
   6   6   4          0.13          0.02         1.47 o                         
   8   6   4          6.21          5.11         2.21 o                         
  10   6   4        838.46        874.94        15.92 o                         
  12   6   4        554.02        579.30        13.31 o                         
  14   6   4         35.70         39.76         4.25 o                         
  16   6   4         12.27         13.19         2.33 o                         
  18   6   4         44.84         41.76         5.17 o                         
  20   6   4         29.72         37.10         4.87 o                         
  22   6   4        114.63         94.95         6.70 o                         
 -27   7   4          5.13          4.22         2.11 o                         
 -25   7   4          7.56          8.47         3.51 o                         
 -23   7   4         92.43         92.12         6.14 o                         
 -21   7   4         22.37         29.11         3.63 o                         
 -19   7   4          7.56          2.37         1.51 o                         
 -17   7   4         50.71         46.91         4.74 o                         
 -15   7   4        367.20        342.39        10.49 o                         
 -13   7   4        475.41        452.61        11.82 o                         
 -11   7   4         46.29         32.75         4.09 o                         
  -9   7   4        838.34        775.94        14.63 o                         
  -7   7   4       1062.95       1089.03        14.29 o                         
  -5   7   4       2194.65       2190.38        20.92 o                         
  -3   7   4        139.30        140.23         6.29 o                         
  -1   7   4         45.99         56.61         4.81 o                         
   1   7   4        150.55        157.13         5.70 o                         
   3   7   4        360.33        332.65         8.00 o                         
   5   7   4         30.17         28.07         3.55 o                         
   7   7   4        299.10        271.19         8.99 o                         
   9   7   4        132.65        119.35         6.40 o                         
  11   7   4         92.00         79.75         5.57 o                         
  13   7   4         16.97         12.87         2.56 o                         
  15   7   4          2.27          0.60         1.17 o                         
  17   7   4          9.84         10.20         1.44 o                         
  19   7   4        118.64        117.52         7.47 o                         
  21   7   4         15.70         10.24         3.16 o                         
 -26   8   4          5.43          2.11         2.11 o                         
 -24   8   4          7.75          8.91         2.44 o                         
 -22   8   4        544.16        535.32        13.96 o                         
 -20   8   4        130.52        126.15         6.75 o                         
 -18   8   4         82.62         73.59         6.26 o                         
 -16   8   4        208.28        220.98         8.64 o                         
 -14   8   4         77.04         84.40         6.59 o                         
 -12   8   4       2107.36       2141.12        27.23 o                         
 -10   8   4        123.02        117.82         6.55 o                         
  -8   8   4        180.52        183.37         7.73 o                         
  -6   8   4       1808.16       1898.38        29.02 o                         
  -4   8   4        716.39        728.88        13.71 o                         
  -2   8   4       1219.01       1186.12        18.34 o                         
   0   8   4          0.56         -0.09         1.62 o                         
   2   8   4        241.93        215.81         9.90 o                         
   4   8   4        951.91        890.59        15.77 o                         
   6   8   4        234.16        251.50         8.65 o                         
   8   8   4         14.73         12.49         2.65 o                         
  10   8   4        127.12        133.46         6.66 o                         
  12   8   4         64.12         55.39         5.02 o                         
  14   8   4          8.46          8.71         1.47 o                         
  16   8   4        105.52        113.26         5.80 o                         
  18   8   4         14.29         11.11         1.97 o                         
  20   8   4          2.72          0.00         3.16 o                         
 -23   9   4         64.66         89.62         6.33 o                         
 -21   9   4          3.43          7.96         3.12 o                         
 -19   9   4        109.39         94.74         8.45 o                         
 -17   9   4         19.06         24.27         3.00 o                         
 -15   9   4         87.88         81.14         6.55 o                         
 -13   9   4         16.84         14.09         2.76 o                         
 -11   9   4          0.46         -0.94         1.37 o                         
  -9   9   4        648.28        672.29        15.58 o                         
  -7   9   4          8.67          4.22         2.81 o                         
  -5   9   4        371.64        380.23        13.27 o                         
  -3   9   4        336.10        297.28        12.95 o                         
  -1   9   4         68.93         70.23         5.30 o                         
   1   9   4          5.63          0.00         1.24 o                         
   3   9   4          6.05          7.67         1.89 o                         
   5   9   4         82.28         80.30         8.24 o                         
   7   9   4          1.96          0.52         1.37 o                         
   9   9   4          1.62          0.15         1.98 o                         
  11   9   4          7.16          7.78         2.89 o                         
  13   9   4        155.04        143.25         6.71 o                         
  15   9   4         22.54         16.76         2.74 o                         
  17   9   4         11.90          0.63         7.38 o                         
 -20  10   4         24.88         14.76         2.11 o                         
 -18  10   4         80.96         83.36         4.86 o                         
 -16  10   4        143.14        152.84        10.20 o                         
 -14  10   4        238.14        243.39         8.93 o                         
 -12  10   4        269.76        306.21        16.55 o                         
 -10  10   4        227.65        213.14        10.38 o                         
  -8  10   4        469.00        461.65        25.06 o                         
  -6  10   4        376.93        380.34        13.43 o                         
  -4  10   4         27.37         32.77         7.05 o                         
  -2  10   4         33.66         33.02         7.05 o                         
   0  10   4        647.87        677.68        16.99 o                         
   2  10   4        484.01        495.43        15.04 o                         
   4  10   4         10.53          7.95         3.35 o                         
   6  10   4         99.06         93.54         6.90 o                         
   8  10   4        126.13        111.95         7.30 o                         
  10  10   4         60.56         75.83         4.02 o                         
  12  10   4          0.71         -1.05         1.99 o                         
  14  10   4         23.65          4.22         3.16 o                         
 -15  11   4        248.47        257.58        11.39 o                         
 -13  11   4          0.44          8.28         5.27 o                         
 -11  11   4          6.03         10.54         1.89 o                         
  -9  11   4        287.32        310.69        12.05 o                         
  -7  11   4         66.63         75.92         9.30 o                         
  -5  11   4         71.08         69.78         8.85 o                         
  -3  11   4         91.61        112.82        10.12 o                         
  -1  11   4         14.40         28.12         5.55 o                         
   1  11   4          2.23         -0.79         4.74 o                         
   3  11   4         70.88         64.73         4.54 o                         
   5  11   4         22.16         16.81         2.50 o                         
   7  11   4          3.16          1.05         2.98 o                         
   9  11   4          1.64          2.81         8.44 o                         
 -31   1   5        308.18        324.75        20.03 o                         
 -29   1   5        247.03        260.94        21.09 o                         
 -27   1   5        365.72        386.45        12.55 o                         
 -25   1   5        575.41        594.91        15.57 o                         
 -23   1   5        748.38        740.26        17.50 o                         
 -21   1   5          1.73          2.03         1.62 o                         
 -19   1   5        318.33        294.83         8.66 o                         
 -17   1   5       1286.01       1259.33        14.97 o                         
 -15   1   5       1392.94       1352.04        15.22 o                         
 -13   1   5         59.00         53.88         3.70 o                         
 -11   1   5        269.53        269.99         5.19 o                         
  -9   1   5       1041.98        996.77        10.32 o                         
  -7   1   5        905.38        867.23         9.24 o                         
  -5   1   5         41.67         42.44         2.60 o                         
  -3   1   5       1023.88       1026.58        10.12 o                         
  -1   1   5        546.18        537.64         6.97 o                         
   1   1   5        109.33        125.21         4.09 o                         
   3   1   5        883.24        816.20         8.75 o                         
   5   1   5        400.79        400.49         7.57 o                         
   7   1   5       2176.11       2224.37        19.50 o                         
   9   1   5        630.29        659.06        10.20 o                         
  11   1   5       1214.00       1214.83        19.63 o                         
  13   1   5        175.42        187.09         6.94 o                         
  15   1   5        373.82        368.37         9.72 o                         
  17   1   5        240.61        224.57         7.66 o                         
  19   1   5          7.86         10.14         2.11 o                         
  21   1   5        244.89        279.86        10.53 o                         
  23   1   5          4.99          1.27         4.22 o                         
 -30   2   5         13.06         13.18         1.96 o                         
 -28   2   5          4.59          3.03         1.35 o                         
 -26   2   5         19.15         20.25         3.21 o                         
 -24   2   5         26.17         18.72         3.41 o                         
 -22   2   5         42.07         49.57         5.81 o                         
 -20   2   5        108.99         86.27         6.70 o                         
 -18   2   5        154.98        143.25         5.14 o                         
 -16   2   5        139.75        114.03         5.06 o                         
 -14   2   5         41.72         38.20         3.47 o                         
 -12   2   5        356.33        379.38         7.90 o                         
 -10   2   5          5.39          6.77         1.99 o                         
  -8   2   5        260.49        279.50         4.89 o                         
  -6   2   5         78.78         86.58         3.16 o                         
  -4   2   5         32.67         33.40         1.88 o                         
  -2   2   5          7.61          8.64         1.26 o                         
   0   2   5        152.05        147.46         3.51 o                         
   2   2   5        189.76        183.82         5.33 o                         
   4   2   5        694.20        705.85        11.54 o                         
   6   2   5        470.39        457.54         8.73 o                         
   8   2   5        897.55        878.62        12.02 o                         
  10   2   5        251.37        229.40         6.28 o                         
  12   2   5         14.80         11.97         2.47 o                         
  14   2   5        277.91        255.29         8.22 o                         
  16   2   5         42.91         30.98         4.34 o                         
  18   2   5         24.32         19.87         3.33 o                         
  20   2   5         88.58        104.87         6.58 o                         
  22   2   5         70.29         83.65         5.80 o                         
 -29   3   5        113.76        112.27         6.27 o                         
 -27   3   5        540.09        573.73        16.41 o                         
 -25   3   5        158.89        151.63         7.91 o                         
 -23   3   5        603.34        641.87        14.35 o                         
 -21   3   5        410.10        441.89        12.69 o                         
 -19   3   5        531.12        507.54        11.54 o                         
 -17   3   5        398.26        396.29         8.60 o                         
 -15   3   5        292.23        274.47         7.10 o                         
 -13   3   5        478.56        435.15         8.73 o                         
 -11   3   5        502.44        525.25        10.07 o                         
  -9   3   5         11.29          7.44         2.07 o                         
  -7   3   5         16.70         27.68         2.78 o                         
  -5   3   5        165.43        156.80         3.81 o                         
  -3   3   5       1728.60       1766.42        13.95 o                         
  -1   3   5        309.24        290.66         4.86 o                         
   1   3   5          2.34          5.26         1.88 o                         
   3   3   5       1289.48       1276.10        14.48 o                         
   5   3   5        347.47        339.89         7.72 o                         
   7   3   5       2953.83       2974.73        24.45 o                         
   9   3   5         27.88         25.72         2.99 o                         
  11   3   5         93.63         97.46         4.53 o                         
  13   3   5        672.48        673.51        13.24 o                         
  15   3   5        299.83        311.39        10.92 o                         
  17   3   5        520.02        566.96        15.57 o                         
  19   3   5         12.11         12.65         2.71 o                         
  21   3   5         62.50         70.69         6.35 o                         
  23   3   5        166.37        196.19        10.36 o                         
 -30   4   5          8.30          7.03         8.44 o                         
 -28   4   5          5.45         -2.11         2.11 o                         
 -26   4   5         29.84         27.06         5.55 o                         
 -24   4   5         25.98         31.64         5.33 o                         
 -22   4   5         71.40         61.27         5.35 o                         
 -20   4   5          8.87         11.83         2.74 o                         
 -18   4   5         96.22         91.46         5.88 o                         
 -16   4   5        540.36        484.62         9.62 o                         
 -14   4   5         83.09         69.69         4.16 o                         
 -12   4   5         49.92         43.38         3.78 o                         
 -10   4   5        383.79        370.47         8.03 o                         
  -8   4   5         59.15         51.21         3.39 o                         
  -6   4   5         30.46         24.90         2.69 o                         
  -4   4   5         64.13         60.98         2.54 o                         
  -2   4   5         79.34         86.51         4.16 o                         
   0   4   5         55.99         50.84         3.70 o                         
   2   4   5         91.29         95.99         4.70 o                         
   4   4   5          1.30          0.79         1.81 o                         
   6   4   5        312.10        300.88         7.31 o                         
   8   4   5        243.94        244.87         6.93 o                         
  10   4   5         95.60         87.64         4.33 o                         
  12   4   5         22.77         21.71         3.16 o                         
  14   4   5          0.05          3.60         1.19 o                         
  16   4   5          2.35         -0.60         2.09 o                         
  18   4   5          0.84          3.51         1.83 o                         
  20   4   5          0.24          0.30         2.06 o                         
  22   4   5          8.79          7.90         4.35 o                         
 -29   5   5         36.50         25.03         2.00 o                         
 -27   5   5        426.07        477.03        12.60 o                         
 -25   5   5        821.16        895.94        17.61 o                         
 -23   5   5        475.19        505.57        12.88 o                         
 -21   5   5        104.04        104.18         6.52 o                         
 -19   5   5        254.75        228.99         8.53 o                         
 -17   5   5         31.38         26.07         3.74 o                         
 -15   5   5         53.88         41.32         4.78 o                         
 -13   5   5        205.02        178.01         5.51 o                         
 -11   5   5          0.40          0.27         2.20 o                         
  -9   5   5         84.90         73.76         4.32 o                         
  -7   5   5        120.04        120.07         4.97 o                         
  -5   5   5        124.30        130.61         4.83 o                         
  -3   5   5       1070.64       1048.21        15.95 o                         
  -1   5   5        836.05        836.36        11.76 o                         
   1   5   5        714.57        711.49        11.05 o                         
   3   5   5        225.11        212.52         6.34 o                         
   5   5   5          0.15          0.33         1.45 o                         
   7   5   5       1437.76       1392.54        16.72 o                         
   9   5   5         13.35         14.91         2.86 o                         
  11   5   5        263.04        281.96         9.09 o                         
  13   5   5        363.81        380.79        12.48 o                         
  15   5   5        327.59        338.94        10.25 o                         
  17   5   5        431.26        496.08        12.72 o                         
  19   5   5         25.66         24.17         3.07 o                         
  21   5   5         56.39         50.14         5.05 o                         
 -28   6   5         60.78         69.59         5.27 o                         
 -26   6   5         63.40         68.56         4.85 o                         
 -24   6   5         31.66         30.37         3.40 o                         
 -22   6   5         44.08         42.92         4.63 o                         
 -20   6   5         13.66         21.20         3.27 o                         
 -18   6   5         15.55         16.24         3.80 o                         
 -16   6   5         10.20          3.97         2.13 o                         
 -14   6   5         46.72         36.00         4.45 o                         
 -12   6   5          4.39          6.42         2.18 o                         
 -10   6   5          2.25          3.88         0.92 o                         
  -8   6   5        590.53        572.35        10.35 o                         
  -6   6   5         35.32         33.13         4.01 o                         
  -4   6   5        515.82        492.05        12.84 o                         
  -2   6   5        189.98        183.26         7.34 o                         
   0   6   5          0.94         -1.36         1.98 o                         
   2   6   5        131.53        123.22         5.97 o                         
   4   6   5        930.52        898.13        13.30 o                         
   6   6   5         41.00         41.51         4.11 o                         
   8   6   5         36.29         29.33         3.63 o                         
  10   6   5        262.12        241.77         8.56 o                         
  12   6   5         12.74         13.36         2.33 o                         
  14   6   5         92.70         86.19         5.64 o                         
  16   6   5         13.56         15.11         1.68 o                         
  18   6   5         19.52         17.69         2.89 o                         
  20   6   5         11.05         11.69         2.24 o                         
 -27   7   5         62.17         60.10         8.44 o                         
 -25   7   5        165.24        179.95         7.08 o                         
 -23   7   5        316.10        339.13        10.78 o                         
 -21   7   5         52.66         50.02         5.09 o                         
 -19   7   5        543.12        536.47        13.66 o                         
 -17   7   5        295.16        307.33        10.08 o                         
 -15   7   5          5.63          6.64         2.25 o                         
 -13   7   5          0.05          0.14         1.57 o                         
 -11   7   5         19.70         18.65         3.27 o                         
  -9   7   5        436.72        432.28        10.98 o                         
  -7   7   5        155.02        145.16         6.12 o                         
  -5   7   5         17.73         19.32         3.13 o                         
  -3   7   5         72.83         65.32         5.17 o                         
  -1   7   5        253.42        252.61         8.69 o                         
   1   7   5        151.62        156.16         7.10 o                         
   3   7   5        816.69        827.99        16.36 o                         
   5   7   5        304.42        276.53         8.48 o                         
   7   7   5        233.97        256.48         8.65 o                         
   9   7   5         65.06         64.75         5.57 o                         
  11   7   5         23.98         27.62         3.10 o                         
  13   7   5        115.39        108.93         6.02 o                         
  15   7   5        187.16        190.03         7.74 o                         
  17   7   5        229.48        267.60         9.30 o                         
  19   7   5         46.18         45.34         5.27 o                         
 -24   8   5         98.30        123.96         8.56 o                         
 -22   8   5         87.64         91.19         5.61 o                         
 -20   8   5          7.66          7.03         1.33 o                         
 -18   8   5          5.01          5.03         1.89 o                         
 -16   8   5        428.92        436.49        12.29 o                         
 -14   8   5          1.85          1.46         1.83 o                         
 -12   8   5        142.29        136.13         6.79 o                         
 -10   8   5        110.68         95.43         8.40 o                         
  -8   8   5          0.34          1.37         2.58 o                         
  -6   8   5        677.32        642.47        17.52 o                         
  -4   8   5          5.91          6.90         3.37 o                         
  -2   8   5        135.69        134.89         6.44 o                         
   0   8   5        161.06        163.03         6.94 o                         
   2   8   5          3.70          2.54         2.14 o                         
   4   8   5        127.09        148.87         9.24 o                         
   6   8   5        181.55        169.68         8.76 o                         
   8   8   5         10.28          7.96         3.37 o                         
  10   8   5          0.05          1.17         2.47 o                         
  12   8   5         25.21         26.25         3.20 o                         
  14   8   5         32.55         32.22         3.20 o                         
  16   8   5         48.93         23.03         2.28 o                         
 -21   9   5         42.94         28.75         4.74 o                         
 -19   9   5          2.59         -0.11         1.98 o                         
 -17   9   5         25.19         24.68         4.57 o                         
 -15   9   5        257.66        229.74         8.54 o                         
 -13   9   5         11.74         13.54         3.19 o                         
 -11   9   5         19.64         18.45         4.35 o                         
  -9   9   5         42.62         30.75         4.91 o                         
  -7   9   5         14.99         14.39         3.72 o                         
  -5   9   5          6.11          5.40         5.44 o                         
  -3   9   5        206.70        188.07         7.01 o                         
  -1   9   5        106.34        109.61         6.58 o                         
   1   9   5         27.73         37.80         4.91 o                         
   3   9   5         90.80         98.80         7.29 o                         
   5   9   5          4.00          8.00         1.81 o                         
   7   9   5         31.63         19.73         3.07 o                         
   9   9   5        211.88        232.38        10.47 o                         
  11   9   5        396.98        455.72        12.62 o                         
  13   9   5         26.80         17.01         4.41 o                         
  15   9   5         22.20         26.36         4.22 o                         
 -16  10   5          0.69          8.92         3.69 o                         
 -14  10   5         37.74         41.56         6.32 o                         
 -12  10   5         51.53         50.89         5.93 o                         
 -10  10   5         48.83         54.90         9.92 o                         
  -8  10   5         49.47         50.98         6.47 o                         
  -6  10   5          1.75          2.57         4.12 o                         
  -4  10   5         82.64         79.51        10.04 o                         
  -2  10   5         66.60         78.13        12.65 o                         
   0  10   5        140.71        139.38         7.42 o                         
   2  10   5          1.84          1.23         3.02 o                         
   4  10   5          2.86          3.87         3.07 o                         
   6  10   5         54.36         51.58         5.80 o                         
   8  10   5         61.30         60.68         6.03 o                         
  10  10   5         49.72         57.25         7.80 o                         
 -13  11   5         85.16         57.99         9.49 o                         
  -9  11   5         48.07         42.50        10.36 o                         
  -7  11   5         13.19         14.76         5.27 o                         
  -5  11   5          0.54          6.03         2.64 o                         
  -3  11   5         15.27         26.36         8.44 o                         
  -1  11   5          3.30          5.72         2.64 o                         
   1  11   5         29.34         27.00         4.80 o                         
   3  11   5        170.62        196.95        10.70 o                         
   5  11   5         94.48        102.28         8.44 o                         
 -30   0   6          0.12          0.00         2.11 o                         
 -28   0   6        371.60        371.15        22.14 o                         
 -26   0   6         14.82         12.65         3.16 o                         
 -24   0   6         11.63         13.79         2.98 o                         
 -22   0   6       1554.97       1719.69        32.70 o                         
 -20   0   6        576.46        538.54        17.51 o                         
 -18   0   6       1323.01       1265.42        26.46 o                         
 -16   0   6         89.31         89.15         8.55 o                         
 -14   0   6        656.45        640.97        17.89 o                         
 -12   0   6       6378.70       6625.23       113.06 o                         
 -10   0   6        295.67        286.33         8.76 o                         
  -8   0   6       2854.68       2953.39        29.63 o                         
  -6   0   6        898.42        927.90        15.06 o                         
  -4   0   6       2054.88       2076.95        23.41 o                         
  -2   0   6       1163.03       1196.80        16.65 o                         
   0   0   6        138.50        119.00         5.29 o                         
   2   0   6          0.12          1.01         1.23 o                         
   4   0   6        308.04        281.03        11.54 o                         
   6   0   6       1054.51       1086.98        22.37 o                         
   8   0   6        134.36        134.97         8.95 o                         
  10   0   6        414.45        439.86        15.27 o                         
  12   0   6        120.41        106.10         7.46 o                         
  14   0   6         20.71         19.07         3.73 o                         
  16   0   6         24.35         21.72         4.05 o                         
  18   0   6         40.04         36.83         7.38 o                         
  20   0   6         14.76         15.82         5.27 o                         
 -29   1   6         18.58         13.36         3.16 o                         
 -27   1   6          6.88          1.48         5.80 o                         
 -25   1   6        102.32         98.79         6.09 o                         
 -23   1   6          0.14         -0.53         1.58 o                         
 -21   1   6          1.10         -0.15         1.17 o                         
 -19   1   6          5.98          4.57         1.83 o                         
 -17   1   6          0.85          2.19         1.67 o                         
 -15   1   6        949.86        887.73        13.28 o                         
 -13   1   6       1128.57       1171.54        14.51 o                         
 -11   1   6        530.75        533.83         9.57 o                         
  -9   1   6        947.97        996.33        11.56 o                         
  -7   1   6        466.34        485.48         7.55 o                         
  -5   1   6        123.03        123.72         3.95 o                         
  -3   1   6        527.57        575.39         7.95 o                         
  -1   1   6         10.79         10.05         1.02 o                         
   1   1   6         28.16         35.14         2.96 o                         
   3   1   6        261.01        255.91         6.34 o                         
   5   1   6          0.00          1.07         1.85 o                         
   7   1   6        125.89        105.57         5.62 o                         
   9   1   6         15.23         16.44         3.00 o                         
  11   1   6         14.18         10.29         2.33 o                         
  13   1   6         53.23         47.11         4.46 o                         
  15   1   6         14.98         19.25         2.47 o                         
  17   1   6         47.01         42.50         4.91 o                         
  19   1   6         17.57         18.85         3.33 o                         
  21   1   6          1.75          0.53         1.58 o                         
 -28   2   6        140.18        151.05        15.82 o                         
 -26   2   6         68.85         70.17         6.64 o                         
 -24   2   6        307.00        270.84        10.54 o                         
 -22   2   6        378.45        373.47        12.37 o                         
 -20   2   6        158.97        152.91         6.14 o                         
 -18   2   6        181.54        188.27         7.21 o                         
 -16   2   6        387.35        386.52         8.59 o                         
 -14   2   6       3561.44       3661.62        28.97 o                         
 -12   2   6       2294.86       2364.85        21.90 o                         
 -10   2   6       1004.21        972.19        13.25 o                         
  -8   2   6        376.64        351.68         7.89 o                         
  -6   2   6       1140.63       1151.13        11.80 o                         
  -4   2   6       2576.92       2634.28        19.03 o                         
  -2   2   6          0.44          1.53         1.50 o                         
   0   2   6        530.41        511.84         8.97 o                         
   2   2   6        501.19        485.98         8.78 o                         
   4   2   6       2203.84       2297.80        21.08 o                         
   6   2   6        472.33        494.97         9.25 o                         
   8   2   6        210.37        181.00         6.89 o                         
  10   2   6          7.91          7.73         2.33 o                         
  12   2   6         24.45         22.77         3.03 o                         
  14   2   6        204.90        211.95         7.82 o                         
  16   2   6         55.12         44.19         5.41 o                         
  18   2   6         19.52         16.18         2.39 o                         
  20   2   6          7.84          6.33         1.74 o                         
  22   2   6          0.47          0.00         3.16 o                         
 -29   3   6         13.04          8.19         4.22 o                         
 -27   3   6          1.38          1.58         4.74 o                         
 -25   3   6          0.23          0.15         1.53 o                         
 -23   3   6         64.78         63.43         7.80 o                         
 -21   3   6        241.26        225.14         9.52 o                         
 -19   3   6        600.81        545.48        11.96 o                         
 -17   3   6        373.50        352.92         8.41 o                         
 -15   3   6        407.01        402.20         8.88 o                         
 -13   3   6        535.75        500.78         9.83 o                         
 -11   3   6        202.43        184.53         6.02 o                         
  -9   3   6        177.38        179.35         5.95 o                         
  -7   3   6          9.70          8.85         1.76 o                         
  -5   3   6        287.30        292.47         6.76 o                         
  -3   3   6         33.01         28.14         2.75 o                         
  -1   3   6         21.83         21.87         2.69 o                         
   1   3   6         50.45         45.58         3.57 o                         
   3   3   6          2.94         -0.62         1.29 o                         
   5   3   6         61.99         63.37         4.49 o                         
   7   3   6        846.72        890.42        13.13 o                         
   9   3   6        299.49        255.08        13.61 o                         
  11   3   6         81.42         98.46         6.06 o                         
  13   3   6         25.79         22.42         4.03 o                         
  15   3   6          2.55         -1.32         1.35 o                         
  17   3   6          1.46         -0.70         1.33 o                         
  19   3   6          4.01         -1.58         2.64 o                         
  21   3   6         59.80         68.54         5.27 o                         
 -28   4   6        182.66        192.04         8.30 o                         
 -26   4   6         54.11         58.91         8.23 o                         
 -24   4   6        145.38        130.17         7.49 o                         
 -22   4   6        657.14        648.93        14.24 o                         
 -20   4   6        340.28        338.03        10.08 o                         
 -18   4   6        656.04        675.13        14.05 o                         
 -16   4   6       1189.00       1188.14        15.75 o                         
 -14   4   6        450.57        468.21         9.81 o                         
 -12   4   6        112.21        108.36         4.93 o                         
 -10   4   6       1260.35       1244.00        15.49 o                         
  -8   4   6       1847.97       1812.26        20.67 o                         
  -6   4   6         26.39         25.66         3.96 o                         
  -4   4   6       2993.67       3146.19        30.14 o                         
  -2   4   6        763.75        756.65        13.93 o                         
   0   4   6        947.62        960.51        13.23 o                         
   2   4   6        186.70        194.53         6.03 o                         
   4   4   6        326.88        311.11         7.78 o                         
   6   4   6        642.06        629.68        11.23 o                         
   8   4   6        101.39         94.74         5.26 o                         
  10   4   6         96.52        112.49         5.77 o                         
  12   4   6          0.04          0.90         1.78 o                         
  14   4   6          0.38         -0.84         1.75 o                         
  16   4   6         32.03         36.16         6.39 o                         
  18   4   6         27.34         26.50         5.19 o                         
  20   4   6         32.55         39.01         4.22 o                         
 -27   5   6          0.50         -1.05         4.22 o                         
 -25   5   6         33.07         38.47         4.64 o                         
 -23   5   6          5.91          4.13         2.89 o                         
 -21   5   6         28.60         24.30         3.53 o                         
 -19   5   6        284.22        288.39         9.70 o                         
 -17   5   6         63.54         63.43         5.68 o                         
 -15   5   6         30.74         27.12         3.45 o                         
 -13   5   6          6.34          4.43         1.08 o                         
 -11   5   6        272.21        266.66         7.33 o                         
  -9   5   6         12.79         12.22         1.74 o                         
  -7   5   6        143.77        136.85         6.70 o                         
  -5   5   6        330.27        328.36         9.52 o                         
  -3   5   6         59.49         57.05         5.27 o                         
  -1   5   6          1.02         -0.03         1.96 o                         
   1   5   6        408.55        417.87        10.76 o                         
   3   5   6        389.02        381.76         8.60 o                         
   5   5   6         38.73         34.76         3.23 o                         
   7   5   6         43.84         40.04         3.64 o                         
   9   5   6         27.18         24.52         4.11 o                         
  11   5   6          1.50         -0.42         1.22 o                         
  13   5   6         16.25         23.31         3.83 o                         
  15   5   6         11.01          6.33         1.98 o                         
  17   5   6         50.85         47.46         4.87 o                         
  19   5   6          8.59          1.05         3.16 o                         
 -26   6   6          0.04          4.49         5.27 o                         
 -24   6   6         90.81         92.17         5.48 o                         
 -22   6   6        226.19        230.79         8.64 o                         
 -20   6   6        193.22        209.79         8.11 o                         
 -18   6   6        281.54        259.68         9.40 o                         
 -16   6   6        497.21        518.76        13.07 o                         
 -14   6   6       1316.34       1401.39        21.20 o                         
 -12   6   6        319.52        311.06         9.71 o                         
 -10   6   6        202.24        205.19         7.51 o                         
  -8   6   6        364.06        357.53        10.22 o                         
  -6   6   6        339.56        344.83        10.23 o                         
  -4   6   6       1209.89       1209.37        18.79 o                         
  -2   6   6        498.03        493.31        12.01 o                         
   0   6   6        325.98        326.23         9.88 o                         
   2   6   6        147.56        142.66         6.85 o                         
   4   6   6        429.26        437.34        11.21 o                         
   6   6   6         49.02         52.79         3.67 o                         
   8   6   6         66.29         58.69         4.90 o                         
  10   6   6          4.10          5.41         2.74 o                         
  12   6   6         20.56         23.34         2.86 o                         
  14   6   6        336.61        372.49        11.18 o                         
  16   6   6         19.70         12.51         4.26 o                         
 -25   7   6         46.30         48.11        11.07 o                         
 -23   7   6         27.30         22.20         3.35 o                         
 -21   7   6        118.81        122.99         6.32 o                         
 -19   7   6         44.85         41.70         4.36 o                         
 -17   7   6          0.02          4.07         3.51 o                         
 -15   7   6         22.25         20.86         3.06 o                         
 -13   7   6        728.20        769.37        19.25 o                         
 -11   7   6        482.70        457.71        14.76 o                         
  -9   7   6        479.75        429.06        21.79 o                         
  -7   7   6          1.16         -1.89         1.89 o                         
  -5   7   6        214.58        196.37         7.71 o                         
  -3   7   6        449.71        449.87        11.84 o                         
  -1   7   6          5.80         12.00         2.57 o                         
   1   7   6         53.32         46.55         4.62 o                         
   3   7   6        182.39        162.50         8.98 o                         
   5   7   6         13.18         11.88         3.91 o                         
   7   7   6         31.39         30.51         4.34 o                         
   9   7   6         62.28         62.45         4.45 o                         
  11   7   6         32.47         30.51         3.20 o                         
  13   7   6          3.84          3.92         1.17 o                         
  15   7   6          4.87          3.03         2.02 o                         
 -22   8   6        161.78        174.25         8.85 o                         
 -20   8   6        187.21        193.56         7.71 o                         
 -18   8   6        530.40        528.07        13.82 o                         
 -16   8   6         15.56         18.14         3.55 o                         
 -14   8   6        116.05        141.26         9.44 o                         
 -12   8   6        780.92        796.95        20.25 o                         
 -10   8   6         41.61         39.43         9.05 o                         
  -8   8   6        432.73        429.96        14.44 o                         
  -6   8   6        266.57        263.80         8.61 o                         
  -4   8   6        263.21        263.07         9.06 o                         
  -2   8   6        463.67        472.74        12.25 o                         
   0   8   6        163.56        189.35         8.95 o                         
   2   8   6         37.73         40.09         5.01 o                         
   4   8   6         33.75         33.52         7.16 o                         
   6   8   6         48.26         49.12         5.81 o                         
   8   8   6          9.42         14.15         2.84 o                         
  10   8   6        110.71        118.45        10.02 o                         
  12   8   6          7.98          3.01         3.27 o                         
  14   8   6          0.02          0.00         1.49 o                         
 -17   9   6         18.99         18.66         1.91 o                         
 -15   9   6        388.51        366.84        13.59 o                         
 -13   9   6          7.87          3.22         5.70 o                         
 -11   9   6          4.35         -0.21         3.53 o                         
  -9   9   6         16.37         14.03         5.14 o                         
  -7   9   6         88.92         96.08         8.63 o                         
  -5   9   6        139.03        129.07         8.17 o                         
  -3   9   6          3.44          3.46         1.07 o                         
  -1   9   6        119.23        134.44         7.27 o                         
   1   9   6         53.30         53.57         6.01 o                         
   3   9   6          8.06          9.43         3.99 o                         
   5   9   6         12.60          9.28         1.71 o                         
   7   9   6         21.29         19.93         3.21 o                         
   9   9   6         27.03         13.61         6.19 o                         
 -14  10   6        132.16        113.87        11.60 o                         
 -12  10   6        264.07        311.43        13.56 o                         
 -10  10   6        141.59        148.76        10.17 o                         
  -8  10   6         65.38         64.98         6.82 o                         
  -6  10   6        297.60        311.54        16.66 o                         
  -4  10   6        154.12        168.93        16.87 o                         
  -2  10   6          2.06          2.71         2.64 o                         
   0  10   6         57.85         56.86         4.37 o                         
   2  10   6        112.11        116.61         9.10 o                         
   4  10   6         82.69         92.79         8.44 o                         
   6  10   6         25.78         25.31         3.16 o                         
 -27   1   7         90.32         85.27         5.93 o                         
 -25   1   7        173.44        170.55         8.51 o                         
 -23   1   7        326.61        339.05         9.83 o                         
 -21   1   7        216.91        200.90         7.63 o                         
 -19   1   7         12.15          9.53         2.05 o                         
 -17   1   7          5.19          5.17         1.52 o                         
 -15   1   7       1162.06       1138.02        17.78 o                         
 -13   1   7          7.19          7.45         1.96 o                         
 -11   1   7         39.89         38.64         3.05 o                         
  -9   1   7         73.76         67.39         4.05 o                         
  -7   1   7         47.61         51.06         4.37 o                         
  -5   1   7         32.65         22.33         6.00 o                         
  -3   1   7       1178.08       1189.64        14.40 o                         
  -1   1   7        201.09        207.22         5.71 o                         
   1   1   7        135.88        122.61         6.23 o                         
   3   1   7         68.55         59.06         5.02 o                         
   5   1   7        406.27        410.20        10.25 o                         
   7   1   7         77.52         66.01         5.27 o                         
   9   1   7        461.20        464.23        11.42 o                         
  11   1   7        495.68        513.52        12.23 o                         
  13   1   7         32.28         34.69         4.57 o                         
  15   1   7        221.00        242.91         8.15 o                         
  17   1   7          0.34         -1.49         1.49 o                         
  19   1   7         61.34         80.13         7.38 o                         
 -28   2   7         26.27         36.11         4.22 o                         
 -26   2   7          0.16          5.92         1.58 o                         
 -24   2   7          5.67          7.21         2.28 o                         
 -22   2   7          1.71         -0.26         1.35 o                         
 -20   2   7         54.54         54.92         4.67 o                         
 -18   2   7          6.35          3.93         1.47 o                         
 -16   2   7          0.07          2.55         1.36 o                         
 -14   2   7         18.87         15.30         2.45 o                         
 -12   2   7         67.59         62.92         3.96 o                         
 -10   2   7         21.38         18.94         1.79 o                         
  -8   2   7          4.39          5.75         1.01 o                         
  -6   2   7         44.83         40.96         4.40 o                         
  -4   2   7         81.21         79.04         4.85 o                         
  -2   2   7         18.32         16.24         2.11 o                         
   0   2   7         74.60         63.20         3.51 o                         
   2   2   7         48.13         47.41         4.28 o                         
   4   2   7        466.70        447.38        10.76 o                         
   6   2   7          0.57         -0.07         1.51 o                         
   8   2   7        277.74        259.68         8.53 o                         
  10   2   7          0.63         -0.19         1.37 o                         
  12   2   7          9.57          9.81         2.74 o                         
  14   2   7          5.68         11.75         2.60 o                         
  16   2   7         44.82         52.77         6.74 o                         
  18   2   7          3.23          2.51         5.27 o                         
 -29   3   7        103.57         83.30         8.44 o                         
 -27   3   7        119.48        118.33         7.90 o                         
 -25   3   7        227.38        239.87        16.34 o                         
 -23   3   7        161.76        164.82        13.50 o                         
 -21   3   7         16.24         18.98         2.70 o                         
 -19   3   7        232.86        200.02        12.27 o                         
 -17   3   7         66.82         57.46         4.78 o                         
 -15   3   7         41.96         37.06         3.48 o                         
 -13   3   7         37.52         34.35         3.32 o                         
 -11   3   7         24.81         21.03         1.82 o                         
  -9   3   7        442.17        418.63        14.22 o                         
  -7   3   7        123.19        131.78         6.70 o                         
  -5   3   7         12.46         10.65         2.79 o                         
  -3   3   7        302.92        287.70         8.94 o                         
  -1   3   7        188.36        186.89         7.76 o                         
   1   3   7        851.12        880.44        13.13 o                         
   3   3   7          7.80         10.57         0.98 o                         
   5   3   7        118.67        109.37         6.39 o                         
   7   3   7       1023.28       1076.13        17.56 o                         
   9   3   7        159.48        166.52         6.82 o                         
  11   3   7        111.83        121.08         7.79 o                         
  13   3   7         10.40         10.06         2.79 o                         
  15   3   7         92.88         93.95         8.48 o                         
  17   3   7        130.47        158.99         7.87 o                         
 -26   4   7         15.29         17.67         3.42 o                         
 -24   4   7          8.23          0.40         2.83 o                         
 -22   4   7          2.35          6.02         1.67 o                         
 -20   4   7         25.45         18.15         2.93 o                         
 -18   4   7          2.56          2.64         1.98 o                         
 -16   4   7         36.05         37.39         5.25 o                         
 -14   4   7        131.74        125.19         8.07 o                         
 -12   4   7        110.74        108.41         8.77 o                         
 -10   4   7         48.36         45.69         4.70 o                         
  -8   4   7         66.47         55.36         5.19 o                         
  -6   4   7        181.26        183.99         7.78 o                         
  -4   4   7          8.67          7.90         2.39 o                         
  -2   4   7          1.84          1.74         1.68 o                         
   0   4   7         15.58         14.45         2.83 o                         
   2   4   7         12.45         11.16         2.65 o                         
   4   4   7          8.46          8.70         1.61 o                         
   6   4   7          0.42          0.58         1.85 o                         
   8   4   7         79.15         80.91         6.70 o                         
  10   4   7         73.65         66.86         6.70 o                         
  12   4   7         19.79         10.90         3.29 o                         
  14   4   7          0.49          0.00         3.23 o                         
  16   4   7          0.62          1.58         2.64 o                         
 -25   5   7        345.70        348.11        12.69 o                         
 -23   5   7        314.85        346.03        18.68 o                         
 -21   5   7        136.06        141.38         7.72 o                         
 -19   5   7        159.81        158.23         7.18 o                         
 -17   5   7         12.12         11.79         1.79 o                         
 -15   5   7         30.61         28.40         3.65 o                         
 -13   5   7         17.51         15.63         4.11 o                         
 -11   5   7         20.18         16.75         6.39 o                         
  -9   5   7        111.11        106.85         6.19 o                         
  -7   5   7          0.11         -1.31         1.58 o                         
  -5   5   7          8.22          7.11         2.74 o                         
  -3   5   7          5.42          4.25         1.81 o                         
  -1   5   7        128.35        123.70         6.60 o                         
   1   5   7       1612.32       1702.18        23.28 o                         
   3   5   7         45.24         43.81         5.48 o                         
   5   5   7        124.90        131.42         6.18 o                         
   7   5   7        252.14        261.77        10.20 o                         
   9   5   7         23.24         20.85         3.29 o                         
  11   5   7         47.42         46.59         5.41 o                         
  13   5   7          7.71          3.77         1.60 o                         
  15   5   7        156.04        155.37        10.02 o                         
 -24   6   7         66.86         49.56         4.22 o                         
 -22   6   7         30.57         35.32         6.39 o                         
 -20   6   7          3.19          5.97         2.64 o                         
 -18   6   7          0.01          4.00         1.36 o                         
 -16   6   7          2.28          3.37         2.78 o                         
 -14   6   7         13.84         11.82         2.71 o                         
 -12   6   7        140.87        130.37         7.48 o                         
 -10   6   7         14.93         14.18         2.52 o                         
  -8   6   7         32.63         34.49         4.11 o                         
  -6   6   7         30.42         26.08         3.72 o                         
  -4   6   7         44.33         43.74         4.85 o                         
  -2   6   7        674.52        666.20        14.53 o                         
   0   6   7          5.24          5.29         1.42 o                         
   2   6   7         21.38         21.39         2.97 o                         
   4   6   7        178.16        161.57         8.64 o                         
   6   6   7          1.18         -1.27         2.53 o                         
   8   6   7         15.73         14.79         3.98 o                         
  10   6   7          3.84          3.25         1.98 o                         
  12   6   7          4.78          2.11         2.98 o                         
  14   6   7          6.08         10.54         2.11 o                         
 -23   7   7         73.54         86.31         4.80 o                         
 -21   7   7         25.81         24.88         2.86 o                         
 -19   7   7         54.54         51.97         6.21 o                         
 -17   7   7         19.23         21.13         3.49 o                         
 -15   7   7        237.50        245.66        11.28 o                         
 -13   7   7         42.96         45.83         5.73 o                         
 -11   7   7        136.94        136.39         9.03 o                         
  -9   7   7         28.51         25.46         2.58 o                         
  -7   7   7         25.97         21.88         2.72 o                         
  -5   7   7         19.79         20.90         2.92 o                         
  -3   7   7        143.23        145.80         6.84 o                         
  -1   7   7         14.72         14.98         2.26 o                         
   1   7   7         23.18         26.15         3.25 o                         
   3   7   7        224.13        210.09         9.61 o                         
   5   7   7        161.36        180.52        10.88 o                         
   7   7   7        107.15        103.22        10.96 o                         
   9   7   7        101.33        119.94         8.64 o                         
  11   7   7         44.57         61.15         6.33 o                         
 -18   8   7         22.75         29.92         4.32 o                         
 -16   8   7         17.24         17.40         3.01 o                         
 -14   8   7         18.53         15.15         2.79 o                         
 -12   8   7         21.65         25.21         4.47 o                         
 -10   8   7        155.47        157.92         9.09 o                         
  -8   8   7         62.58         53.76         7.96 o                         
  -6   8   7          4.48          4.04         3.65 o                         
  -4   8   7         19.02         17.67         2.67 o                         
  -2   8   7          4.04          8.34         1.83 o                         
   0   8   7         43.95         54.41         5.62 o                         
   2   8   7         26.48         22.93         4.78 o                         
   4   8   7         45.57         55.38         5.60 o                         
   6   8   7         14.87         12.76         2.46 o                         
   8   8   7         30.64         34.86         8.44 o                         
  10   8   7          6.09         10.54         2.11 o                         
 -13   9   7          0.22          4.57         1.89 o                         
 -11   9   7          1.62          1.41         6.33 o                         
  -9   9   7          7.46         -3.29         3.29 o                         
  -7   9   7          0.90         -3.42         3.42 o                         
  -5   9   7          1.27         -1.46         4.63 o                         
  -3   9   7        114.90        118.88         5.79 o                         
  -1   9   7         34.50         29.56        14.76 o                         
   1   9   7         38.49         53.98         6.91 o                         
   3   9   7        106.05        129.70         7.46 o                         
   5   9   7         97.81        159.21        25.31 o                         
 -10  10   7         26.85         18.98         3.16 o                         
  -8  10   7         36.29         31.63         5.27 o                         
   0  10   7         91.45        103.33         6.33 o                         
 -26   0   8         78.27        102.28         8.44 o                         
 -24   0   8        165.67        185.32        10.04 o                         
 -22   0   8         16.52         25.51         4.80 o                         
 -20   0   8        496.17        554.96        18.64 o                         
 -18   0   8       1777.14       1822.45        35.04 o                         
 -16   0   8         11.91          8.91         2.00 o                         
 -14   0   8        219.79        219.57        11.07 o                         
 -12   0   8        881.17        865.18        21.91 o                         
 -10   0   8        654.39        658.47        17.98 o                         
  -8   0   8        354.78        316.19        16.34 o                         
  -6   0   8        250.60        241.46        17.92 o                         
  -4   0   8        539.54        553.98        16.95 o                         
  -2   0   8        259.71        258.66        12.15 o                         
   0   0   8         57.31         52.72         7.38 o                         
   2   0   8          5.32          4.92         4.22 o                         
   4   0   8        107.31        117.57         9.12 o                         
   6   0   8          9.71          7.78         2.71 o                         
   8   0   8         24.96         23.83         5.80 o                         
  10   0   8         61.09         56.94         7.46 o                         
  12   0   8          0.21          0.00         2.11 o                         
  14   0   8          0.21          2.64         3.69 o                         
  16   0   8         70.99         76.97         5.27 o                         
 -27   1   8         25.62         20.03         3.16 o                         
 -25   1   8          1.26          1.76         1.66 o                         
 -23   1   8          1.94          3.82         2.17 o                         
 -21   1   8        139.16        131.48         5.85 o                         
 -19   1   8        119.99         90.68         5.22 o                         
 -17   1   8         36.38         37.80         2.92 o                         
 -15   1   8        285.89        241.88         8.19 o                         
 -13   1   8          2.67          3.51         1.22 o                         
 -11   1   8          1.19          2.64         2.61 o                         
  -9   1   8        230.89        238.86         9.44 o                         
  -7   1   8         12.10          9.25         2.35 o                         
  -5   1   8        273.02        243.97        18.45 o                         
  -3   1   8          2.20         -2.18         2.60 o                         
  -1   1   8          2.34          0.60         1.68 o                         
   1   1   8          2.47          2.30         2.01 o                         
   3   1   8          3.03         -1.41         1.93 o                         
   5   1   8          7.44          5.67         2.09 o                         
   7   1   8         16.46         13.44         2.97 o                         
   9   1   8          0.38          3.87         1.83 o                         
  11   1   8          5.25          5.27         1.83 o                         
  13   1   8          1.16          9.49         3.69 o                         
  15   1   8          0.84         -1.45         2.39 o                         
 -26   2   8        124.95        132.53         8.03 o                         
 -24   2   8        221.65        226.88         9.25 o                         
 -22   2   8        242.06        252.25         9.86 o                         
 -20   2   8        513.63        524.24        15.80 o                         
 -18   2   8         82.84        104.55         5.48 o                         
 -16   2   8         72.10         66.72         4.48 o                         
 -14   2   8        246.34        247.82         7.78 o                         
 -12   2   8        915.66        889.94        16.13 o                         
 -10   2   8       1385.85       1438.67        24.81 o                         
  -8   2   8         87.77         88.52         5.35 o                         
  -6   2   8        408.30        412.21        10.81 o                         
  -4   2   8        185.34        176.09         6.42 o                         
  -2   2   8        293.59        266.70        21.02 o                         
   0   2   8         18.48         21.04         4.44 o                         
   2   2   8         66.01         60.56         5.14 o                         
   4   2   8        278.92        252.10         8.64 o                         
   6   2   8         93.35         98.58         6.12 o                         
   8   2   8        189.63        209.86         7.88 o                         
  10   2   8         55.50         46.88         4.55 o                         
  12   2   8         38.32         35.24         4.26 o                         
  14   2   8          2.00          5.72         3.16 o                         
 -25   3   8          0.01         -1.49         1.49 o                         
 -23   3   8          5.83          5.16         4.00 o                         
 -21   3   8        105.52         98.83         5.58 o                         
 -19   3   8          0.69          1.67         2.28 o                         
 -17   3   8         44.17         39.31         3.59 o                         
 -15   3   8         49.03         46.28         4.72 o                         
 -13   3   8          1.70          1.87         3.42 o                         
 -11   3   8         62.63         56.91         5.39 o                         
  -9   3   8        534.24        515.53        12.57 o                         
  -7   3   8         28.99         24.87         3.55 o                         
  -5   3   8          1.53          3.31         2.33 o                         
  -3   3   8         47.99         50.02         3.99 o                         
  -1   3   8         75.17         65.26         4.87 o                         
   1   3   8         82.59         85.04         7.49 o                         
   3   3   8        101.12         90.73         7.87 o                         
   5   3   8          8.38          6.47         1.83 o                         
   7   3   8         90.69         81.23         5.62 o                         
   9   3   8         18.91         19.88         3.20 o                         
  11   3   8          0.76         -0.53         3.85 o                         
  13   3   8         71.94         68.08         5.36 o                         
 -24   4   8          1.47          0.06         4.49 o                         
 -22   4   8        437.13        457.95        17.97 o                         
 -20   4   8        231.44        235.98         9.59 o                         
 -18   4   8         94.30        118.88         9.13 o                         
 -16   4   8        813.42        867.73        19.31 o                         
 -14   4   8        858.15        909.64        17.17 o                         
 -12   4   8          1.31          3.45         2.13 o                         
 -10   4   8        319.32        324.80        10.29 o                         
  -8   4   8        193.06        177.56         9.56 o                         
  -6   4   8        175.01        188.96         7.87 o                         
  -4   4   8        229.51        230.46         8.24 o                         
  -2   4   8         57.76         54.99         7.00 o                         
   0   4   8        800.33        834.31        15.92 o                         
   2   4   8         40.83         35.53         5.05 o                         
   4   4   8          1.23          2.56         3.83 o                         
   6   4   8          0.01          2.60         2.35 o                         
   8   4   8         10.35         10.29         2.35 o                         
  10   4   8          7.29          4.22         2.73 o                         
  12   4   8          0.38         -1.99         1.99 o                         
  14   4   8          3.89          4.22         3.16 o                         
 -23   5   8         22.84         26.36         2.11 o                         
 -21   5   8          3.82          7.26         2.02 o                         
 -19   5   8          8.40         10.02         3.69 o                         
 -17   5   8         14.79         20.07         4.73 o                         
 -15   5   8          4.82          4.99         4.16 o                         
 -13   5   8         64.95         58.82         5.32 o                         
 -11   5   8         27.88         23.95         3.20 o                         
  -9   5   8          1.82          4.22         2.00 o                         
  -7   5   8          4.48         13.33         2.83 o                         
  -5   5   8          3.12          6.12         1.65 o                         
  -3   5   8        279.12        260.19         9.38 o                         
  -1   5   8         14.42         13.46         2.36 o                         
   1   5   8        148.97        150.92         7.61 o                         
   3   5   8          1.23          6.61         0.99 o                         
   5   5   8          5.36          5.75         2.62 o                         
   7   5   8         17.09         15.90         2.91 o                         
   9   5   8          5.42          3.01         8.44 o                         
 -20   6   8        242.09        254.18        20.03 o                         
 -18   6   8        116.92        132.98        12.95 o                         
 -16   6   8        182.58        189.75         9.25 o                         
 -14   6   8        315.32        321.87        12.51 o                         
 -12   6   8        204.66        207.17         8.03 o                         
 -10   6   8        293.07        317.78        12.58 o                         
  -8   6   8         56.00         53.56         5.28 o                         
  -6   6   8         49.40         51.97         5.19 o                         
  -4   6   8         81.89         85.58         6.73 o                         
  -2   6   8        309.56        300.18         9.96 o                         
   0   6   8        118.23        132.46         6.23 o                         
   2   6   8          4.54          8.44         3.50 o                         
   4   6   8         30.37         29.59         5.98 o                         
   6   6   8          6.82         -2.28         3.02 o                         
   8   6   8         49.84         54.76         8.96 o                         
 -19   7   8        184.73        192.95        12.65 o                         
 -17   7   8         55.15         68.19        11.60 o                         
 -15   7   8         96.72        101.80        12.07 o                         
 -13   7   8         69.74         72.65         6.19 o                         
 -11   7   8        140.11        159.17        16.64 o                         
  -9   7   8         35.21         44.68         4.99 o                         
  -7   7   8         10.94          8.56         3.39 o                         
  -5   7   8         27.25         31.95         3.90 o                         
  -3   7   8         91.05         77.98         6.24 o                         
  -1   7   8         28.53         28.70         4.33 o                         
   1   7   8          1.77         11.07         4.74 o                         
   3   7   8          2.76          3.16         2.98 o                         
   5   7   8         19.09         14.46         3.55 o                         
 -16   8   8         12.72         30.58         4.22 o                         
 -14   8   8         87.79        131.80        11.60 o                         
 -12   8   8        182.31        203.44         9.70 o                         
 -10   8   8         57.30         63.59         5.09 o                         
  -8   8   8         57.37         52.18         4.86 o                         
  -6   8   8         52.04         53.57         4.87 o                         
  -4   8   8        118.41        122.74         5.60 o                         
  -2   8   8         69.64         71.63         4.25 o                         
   0   8   8         30.75         37.24         9.27 o                         
   2   8   8         24.03         21.09         3.16 o                         
   4   8   8         45.54         60.10         6.33 o                         
  -9   9   8         54.98         29.52         6.33 o                         
  -7   9   8          0.09         -3.16         3.16 o                         
 -25   1   9         15.04          9.49         3.16 o                         
 -23   1   9         13.29         22.59         4.74 o                         
 -21   1   9        206.82        197.00         7.04 o                         
 -19   1   9          7.36          9.15         1.88 o                         
 -17   1   9         58.57         66.13         4.87 o                         
 -15   1   9          5.27         -0.70         2.69 o                         
 -13   1   9         37.91         34.48         2.86 o                         
 -11   1   9          7.49          5.27         1.49 o                         
  -9   1   9        209.83        194.73        12.28 o                         
  -7   1   9         50.95         52.20         8.20 o                         
  -5   1   9         15.76         16.66         5.55 o                         
  -3   1   9        181.06        176.50         8.83 o                         
  -1   1   9        380.97        415.04        13.28 o                         
   1   1   9         13.23          9.37         3.21 o                         
   3   1   9         51.64         47.29         5.17 o                         
   5   1   9         91.25         95.99         6.25 o                         
   7   1   9          0.82          0.25         1.67 o                         
   9   1   9        119.56        105.80         6.85 o                         
  11   1   9         21.39          8.52         1.75 o                         
 -24   2   9         22.18         15.91         8.44 o                         
 -22   2   9         21.13         21.09         6.33 o                         
 -20   2   9          6.04          7.64         2.81 o                         
 -18   2   9         16.60         15.24         1.40 o                         
 -16   2   9         43.63         41.07         3.55 o                         
 -14   2   9          0.28          0.33         0.97 o                         
 -12   2   9         45.00         50.31         8.88 o                         
 -10   2   9          0.12          0.16         2.20 o                         
  -8   2   9          0.51          1.05         4.05 o                         
  -6   2   9         33.87         30.06         5.48 o                         
  -4   2   9         27.76         11.88         7.89 o                         
  -2   2   9         36.20         33.22         5.09 o                         
   0   2   9         60.08         55.88         6.70 o                         
   2   2   9         53.01         46.37         7.20 o                         
   4   2   9        101.38         97.29         8.10 o                         
   6   2   9          2.09          2.81         3.31 o                         
   8   2   9          0.35          3.78         3.50 o                         
  10   2   9         26.88         22.43         3.72 o                         
 -23   3   9         83.15         81.19         5.27 o                         
 -21   3   9          3.67          2.11         1.75 o                         
 -19   3   9          1.14          1.69         1.59 o                         
 -17   3   9          9.65         13.58         1.71 o                         
 -15   3   9          6.78          9.75         3.42 o                         
 -13   3   9          0.32          0.82         3.42 o                         
 -11   3   9          2.44          4.99         1.78 o                         
  -9   3   9         65.46         70.08         5.04 o                         
  -7   3   9         59.74         58.88         4.06 o                         
  -5   3   9        216.04        211.35         8.37 o                         
  -3   3   9          0.70         -1.98         1.98 o                         
  -1   3   9         51.73         49.18         6.27 o                         
   1   3   9        442.35        447.78        17.32 o                         
   3   3   9         16.91         23.19         4.44 o                         
   5   3   9          6.22          1.32         1.80 o                         
   7   3   9         36.42         38.50         4.57 o                         
   9   3   9        112.38        126.53        11.60 o                         
  11   3   9         68.46         69.59         6.33 o                         
 -20   4   9         10.20          5.27         1.75 o                         
 -18   4   9         13.04         10.47         2.64 o                         
 -16   4   9          9.29         21.74         5.37 o                         
 -14   4   9          6.11          5.60         1.78 o                         
 -12   4   9         19.86         21.43         3.17 o                         
 -10   4   9         23.87         23.31         4.75 o                         
  -8   4   9          0.08          7.01         2.33 o                         
  -6   4   9         62.37         56.66         4.19 o                         
  -4   4   9         36.45         44.76         3.49 o                         
  -2   4   9         16.41         13.08         3.17 o                         
   0   4   9          9.10         12.63         3.01 o                         
   2   4   9          0.57          4.22         2.83 o                         
   4   4   9          7.13          6.26         2.75 o                         
   6   4   9          4.92          0.45         3.37 o                         
 -17   5   9         59.81         48.49         3.85 o                         
 -15   5   9         28.64         35.31        15.29 o                         
 -13   5   9         31.76         46.24         4.98 o                         
 -11   5   9         42.22         48.93         4.87 o                         
  -9   5   9         36.22         37.14         4.64 o                         
  -7   5   9         13.28         11.23         5.55 o                         
  -5   5   9        158.16        182.22         7.57 o                         
  -3   5   9         56.57         62.30         4.11 o                         
  -1   5   9          1.17         -0.79         4.54 o                         
   1   5   9        258.15        248.61        11.98 o                         
   3   5   9         91.80        119.69        13.30 o                         
   5   5   9         92.57         98.06        14.76 o                         
 -14   6   9         31.22         33.96         3.24 o                         
 -12   6   9         34.54         41.88         6.31 o                         
 -10   6   9         14.21         12.44         2.07 o                         
  -8   6   9        115.46        108.68         5.85 o                         
  -6   6   9         27.14         38.67         7.21 o                         
  -4   6   9         47.93         53.75         5.33 o                         
  -2   6   9         75.47         76.14         7.61 o                         
   0   6   9          0.68          7.28         2.96 o                         
   2   6   9         20.77         20.71         6.85 o                         
 -11   7   9         13.41         11.60         4.22 o                         
  -9   7   9         57.61         63.24         3.33 o                         
  -7   7   9          8.87          8.44         2.11 o                         
  -5   7   9          1.21          6.19         2.02 o                         
  -3   7   9         71.64         69.27         4.81 o                         
  -1   7   9         50.54         60.10         4.22 o                         
   1   7   9          7.02         -1.05         2.11 o                         
 -20   0  10         69.99         84.43         6.85 o                         
 -18   0  10        372.94        382.75        23.20 o                         
 -16   0  10         89.64        115.98        12.65 o                         
 -14   0  10         31.47         30.58         8.44 o                         
 -12   0  10         42.14         45.34         9.49 o                         
 -10   0  10        267.54        278.36        20.03 o                         
  -8   0  10        141.84        143.40        14.76 o                         
  -6   0  10         13.41          8.44         8.44 o                         
  -4   0  10         51.71         40.07         9.49 o                         
  -2   0  10         88.51         99.11        14.76 o                         
   0   0  10          0.65          0.00         3.16 o                         
   2   0  10          0.03          1.05         3.16 o                         
   4   0  10          9.62         12.65         5.27 o                         
 -21   1  10         68.85         57.19         4.61 o                         
 -19   1  10          8.14          9.09         1.83 o                         
 -17   1  10          0.92          5.60         1.62 o                         
 -15   1  10          9.12         16.87         6.33 o                         
 -13   1  10          3.23          5.42         2.53 o                         
 -11   1  10         63.10         64.86         8.55 o                         
  -9   1  10          5.78          4.85         2.91 o                         
  -7   1  10          5.32          4.22         4.22 o                         
  -5   1  10          4.21          7.54         4.47 o                         
  -3   1  10          4.29          3.69         2.98 o                         
  -1   1  10          9.72          5.51         3.29 o                         
   1   1  10          0.03         10.47         5.27 o                         
   3   1  10          5.05          1.76         1.22 o                         
   5   1  10          6.54          4.82         4.22 o                         
 -20   2  10        203.21        213.05        10.36 o                         
 -18   2  10        148.28        167.03        11.07 o                         
 -16   2  10         76.53         89.38         5.35 o                         
 -14   2  10          1.17          8.93         2.87 o                         
 -12   2  10        126.79        119.16        11.93 o                         
 -10   2  10        152.62        137.84        11.11 o                         
  -8   2  10        165.90        200.59        23.20 o                         
  -6   2  10         75.09         75.76         8.85 o                         
  -4   2  10          3.72          7.80         3.51 o                         
  -2   2  10        126.47        119.41        12.65 o                         
   0   2  10          0.99          4.88         2.71 o                         
   2   2  10          0.23         -0.42         1.75 o                         
   4   2  10         28.64         21.38         2.71 o                         
 -17   3  10          0.01          4.22         2.11 o                         
 -15   3  10          7.15          6.65         4.80 o                         
 -13   3  10         46.35         48.40         3.66 o                         
 -11   3  10         20.48         17.88         2.23 o                         
  -9   3  10         32.64         22.75         5.27 o                         
  -7   3  10         49.25         55.09         7.34 o                         
  -5   3  10        105.63        116.31         9.88 o                         
  -3   3  10         21.32         15.42         3.21 o                         
  -1   3  10          9.64         12.84         2.96 o                         
   1   3  10          2.36         -2.11         6.33 o                         
   3   3  10         20.29          8.44        11.60 o                         
 -16   4  10        147.24        167.95         9.49 o                         
 -14   4  10        212.67        199.28        11.60 o                         
 -12   4  10        118.69        133.34         9.31 o                         
 -10   4  10         58.14         68.24         8.02 o                         
  -8   4  10          1.00          3.77         4.22 o                         
  -6   4  10         86.56         99.26        17.92 o                         
  -4   4  10          1.77          3.58         1.75 o                         
  -2   4  10          0.78         -1.05         7.38 o                         
   0   4  10         78.07         97.11        27.94 o                         
   2   4  10         20.06         13.59        10.02 o                         
 -13   5  10         12.62         16.87         2.11 o                         
 -11   5  10         12.33         14.22         2.11 o                         
  -9   5  10         34.96         38.19         7.91 o                         
  -7   5  10          0.62         -1.71         2.64 o                         
  -5   5  10         37.85         37.96         8.44 o                         
  -3   5  10         18.88         26.36         4.22 o                         
  -1   5  10         13.40         10.54         2.11 o                         
                                                                                
